# Supplementary material for: Paramyxoviruses in Old World fruit bats (Pteropodidae): An open database and synthesis of sampling effort, viral positivity, and coevolution
Source: PLoS Negl Trop Dis. 2025 Nov 7;19(11):e0013698. doi: 10.1371/journal.pntd.0013698 (PMC12617870; doi:10.1371/journal.pntd.0013698)
Supplement: S1 Table — Sample size (records and number of samples), percentage of records with at least one positive sample, and average prevalence by detection method, sample type, and viral subfamily. (XLSX) [file pntd.0013698.s004.xlsx]

## Sheet: S1 Table
S1 Table. Database breakdown by sample type and detection method. Sample size (records and number of samples), percentage of records with at least one positive sample, and average prevalence by detection method, sample type, and viral subfamily.
	All PMVs				Orthoparamyxovirinae				Rubulavirinae
Sample type	n rows	% positive rows	n samples	Average % prevalence	n rows	% positive rows	n samples	Average % prevalence	n rows	% positive rows	n samples	Average % prevalence
Serology
Blood or serum	393	74.86	31614	25.82	319	77.08	28417	27.15	74	65.22	3197	19.99
PCR
Blood or serum	43	16.28	4867	0.53	42	16.67	4828	0.55	0	-	0	-
Fecal, rectal, anal	54	14.81	2546	0.78	19	42.11	2326	2.22	0	-	0	-
Feces (single)	17	17.65	700	0.16	2	50	246	0.7	1	100	185	0.54
Feces (pooled)	16	26.67	982	6.5	1	100	871	5.28	0	-	0	-
Intestine	13	0	65	0	0	-	0	-	0	-	0	-
Kidney	35	12.12	386	0.99	4	75	155	6.4	0	-	0	-
Liver	32	3.12	122	0.08	0	-	0	-	0	-	0	-
Lung	15	0	71	0	0	-	0	-	0	-	0	-
Nasal	5	60	1107	0.44	5	60	1107	0.44	0	-	0	-
Oral	128	16.41	11408	0.78	89	16.85	5928	1.09	7	71.43	3570	0.42
Pooled swabs/ samples	88	32.18	5344	5.4	40	25	2599	2.06	17	100	2299	22.54
Pooled tissue	67	31.34	2932	6.7	35	45.71	1217	10.3	7	71.43	1612	16.73
Reproductive	1	100	871	2.07	1	100	871	2.07	0	-	0	-
Skin swab	2	0	38	0	2	0	38	0	0	-	0	-
Spleen	15	71.43	1093	6.89	3	100	351	6.18	3	100	345	4.95
Urinary (single)	125	24.19	16787	1.68	105	20.95	10625	1.77	8	42.86	4244	0.1
Urinary (pooled)	315	38.43	45411	4.21	272	31.6	39449	2.06	4	100	1258	0.62
Unspecified	2	0	956	0	2	0	956	0	0	-	0	-
Viral Isolation
Blood or serum	2	0	277	0	2	0	277	0	0	-	0	-
Brain	5	0	200	0	1	0	5	0	2	0	159	0
Fecal, rectal, anal	7	0	176	0	4	0	108	0	0	-	0	-
Feces (single)	2	0	158	0	0	-	0	-	2	0	158	0
Feces (pooled)	1	0	4	0	0	-	0	-	1	0	4	0
Heart	3	0	167	0	1	0	5	0	2	0	162	0
Intestine	3	0	135	0	1	0	6	0	2	0	129	0
Kidney	10	10	479	0.95	4	0	207	0	4	25	225	2.38
Liver	6	0	248	0	4	0	207	0	2	0	41	0
Lung	7	0	417	0	4	0	207	0	3	0	210	0
Oral	14	0	1059	0	8	0	664	0	0	-	0	-
Pooled tissue	8	25	932	0.65	2	50	805	0.23	2	50	46	2.38
Reproductive	3	0	177	0	1	0	5	0	2	0	172	0
Spleen	7	0	264	0	2	0	11	0	3	0	201	0
Urinary (single)	10	20	733	0.07	6	33.33	652	0.12	0	-	0	-
Urinary (pooled)	21	94.74	2054	4.55	6	100	1062	4.78	13	100	511	4.09
Urinary (unspecified)	1	0	118	0	0	-	0	-	0	-	0	-
Partially-eaten fruit	1	100	27	3.7	1	100	27	3.7	0	-	0	-
