# Supplementary material for: Paramyxoviruses in Old World fruit bats (Pteropodidae): An open database and synthesis of sampling effort, viral positivity, and coevolution
Source: PLoS Negl Trop Dis. 2025 Nov 7;19(11):e0013698. doi: 10.1371/journal.pntd.0013698 (PMC12617870; doi:10.1371/journal.pntd.0013698)
Supplement: S2 Table — Number of studies, host species, and samples tested for different paramyxoviruses, with positivity rates reported for serological and PCR detection attempts as well as number of successful viral isolations. (XLSX) [file pntd.0013698.s005.xlsx]

## Sheet: S2 Table
S2 Table. Database breakdown by type of paramyxovirus. Number of studies, host species, and samples tested for different paramyxoviruses, with positivity reported for serological and PCR detection attempts as well as number of successful viral isolations.
Virus	# studies	# bat species tested	# serological samples tested	Overall seropositivity (%)	# PCR samples tested	Overall PCR positivity (%)	# viral isolations
Orthoparamyxovirinae
Henipavirus
Angavokely virus	1	1	0	n/a	96	12.4	0
Cedar virus	6	5	1267	8.4	872	0.2	3
Ghanaian bat henipavirus	1	1	0	n/a	215	1.4	0
Hendra virus	31	24	6570	18.4	43944	2.3	15
Nipah virus	54	34	19770	30.1	21760	1.8	7
Other/unspecified henipaviruses	7	15	810	34.9	1874	4.5	0
“Henipa-like” orthoparamyxoviruses	5	3	0	n/a	2806	14.3	0
Rubulavirinae
Orthorubulavirus
Alston virus	1	3	120	8.9	0	n/a	1
Dawn bat paramyxovirus	1	1	0	n/a	206	44.8	0
Human mumps virus	1	5	52	(not reported)	0	n/a	0
Pararubulavirus
Achimota viruses 1, 2, 3	3	1	946	17.7	0	n/a	3
Hervey virus	1	Unspecified Pteropus	0	n/a	0	n/a	9
Menangle virus	8	7	936	29.1	0	n/a	12
Sosuga virus	1	3	0	n/a	1611	2.9	0
Teviot virus	2	1	0	n/a	872	0.5	17
Tioman virus	8	12	984	13.8	1	100	15
Tuhoko viruses 1, 2, 3	1	1	69	60.9	996	1.5	0
Unclassified paramyxoviruses
Bat parainfluenza virus	1	2	90	3.6	0	n/a	1
Geelong paramyxovirus	1	1	0	n/a	872	0.8	0
Grove virus	1	Unspecified Pteropus	0	n/a	0	n/a	10
Yarra bend paramyxovirus	1	1	0	n/a	872	1.9	0
Yeppoon virus	1	Unspecified Pteropus	0	n/a	0	n/a	8
