# Supplementary material for: Paramyxoviruses in Old World fruit bats (Pteropodidae): An open database and synthesis of sampling effort, viral positivity, and coevolution
Source: PLoS Negl Trop Dis. 2025 Nov 7;19(11):e0013698. doi: 10.1371/journal.pntd.0013698 (PMC12617870; doi:10.1371/journal.pntd.0013698)
Supplement: S3 Table — Number of studies, number of samples, and mean viral prevalence and seropositivity rates for all countries. (XLSX) [file pntd.0013698.s006.xlsx]

## Sheet: S3 Table
S3 Table. Database breakdown by country. Number of studies, number of samples, and mean viral prevalence and seropositivity for all countries.
Country	UN Geoscheme region	Number of studies	Number of samples	Average PCR prevalence (%)	Average seroprevalence (%)
Australia	Oceania	29	58590	4.02	29.99
Bangladesh	Asia	8	22885	1.95	20.74
Cambodia	Asia	3	5356	0.62	3.73
China	Asia	5	1301	1.35	35.64
Comoros	Africa	1	26	0	NA
Democratic Republic of the Congo	Africa	2	146	6.08	NA
Equatorial Guinea	Africa	5	954	0	37.88
Fiji	Oceania	1	68	0	NA
Gabon	Africa	1	21	0	NA
Ghana	Africa	13	8189	11.23	44.88
India	Asia	12	3787	3.18	20.05
Indonesia	Asia	6	1407	1.37	22.31
Kenya	Africa	3	521	1.74	NA
Madagascar	Africa	5	4114	1.74	10.85
Malawi	Africa	3	38	0	31.25
Malaysia	Asia	9	5396	1.19	16.42
Mayotte	Africa	1	44	0	NA
Myanmar	Asia	1	58	0	NA
Nigeria	Africa	2	87	0	NA
Papua New Guinea	Oceania	3	1660	0	16.65
Republic of Congo	Africa	2	329	4.77	NA
Rwanda	Africa	1	28	6.25	NA
Sao Tome and Principe	Africa	4	566	NA	32.25
Saudi Arabia	Asia	1	26	0	NA
Singapore	Asia	3	360	24.52	NA
South Africa	Africa	3	3333	4.38	NA
Tanzania	Africa	4	825	20	29.71
Thailand	Asia	6	7353	1.64	5.91
Timor-Leste	Asia	1	734	0.78	11.54
Uganda	Africa	4	1626	16.73	96.43
Vietnam	Asia	2	329	4.85	22.32
Zambia	Africa	4	341	7.89	42.92
