# Supplementary material for: Paramyxoviruses in Old World fruit bats (Pteropodidae): An open database and synthesis of sampling effort, viral positivity, and coevolution
Source: PLoS Negl Trop Dis. 2025 Nov 7;19(11):e0013698. doi: 10.1371/journal.pntd.0013698 (PMC12617870; doi:10.1371/journal.pntd.0013698)
Supplement: S4 Table — Jackknifed squared residuals and upper 95% confidence intervals for each known pteropodid–paramyxovirus link from PACo. (XLSX) [file pntd.0013698.s007.xlsx]

## Sheet: S4 Table
S4 Table. Results from PACo cophylogenetic analysis of paramyxoviruses in Pteropodidae. Jackknifed squared residuals and upper 95% confidence intervals for each known pteropodid–paramyxovirus link from PACo.
Host	Virus	Mean jackknifed squared residual	Upper 95% confidence limit
Pteropus vampyrus	Tioman pararubulavirus	432.89	884.5
Pteropus giganteus	Tioman pararubulavirus	431.8	884.51
Pteropus hypomelanus	Tioman pararubulavirus	473.38	920.89
Pteropus poliocephalus	Teviot pararubulavirus	491.25	933.12
Pteropus alecto	Menangle pararubulavirus	422.72	863
Rousettus leschenaultii	Tuhoko pararubulavirus 1	655.5	1158.16
Eidolon helvum	Achimota pararubulavirus 2	905.47	1318.82
Rousettus leschenaultii	Tuhoko pararubulavirus 2	636.65	1160.12
Eidolon helvum	Achimota pararubulavirus 1	912.95	1328.74
Rousettus leschenaultii	Tuhoko pararubulavirus 3	584.58	1112.79
Rousettus aegyptiacus	Sosuga pararubulavirus	572.53	1106.07
Pteropus scapulatus	Hendra henipavirus	108.61	263.9
Pteropus poliocephalus	Hendra henipavirus	90.05	239.64
Pteropus conspicillatus	Hendra henipavirus	100.07	260.27
Pteropus alecto	Hendra henipavirus	99.63	260.27
Rousettus amplexicaudatus	Nipah henipavirus	1260.18	1776.44
Rousettus leschenaultii	Nipah henipavirus	1399.99	1873.03
Pteropus vampyrus	Nipah henipavirus	102.63	260.9
Pteropus giganteus	Nipah henipavirus	102.7	266.71
Pteropus lylei	Nipah henipavirus	103.01	268.49
Pteropus hypomelanus	Nipah henipavirus	99.54	256.13
Pteropus poliocephalus	Cedar henipavirus	69.96	221.75
Eidolon helvum	Ghana henipavirus	1133.24	1396.15
