# Supplementary material for: Paramyxoviruses in Old World fruit bats (Pteropodidae): An open database and synthesis of sampling effort, viral positivity, and coevolution
Source: PLoS Negl Trop Dis. 2025 Nov 7;19(11):e0013698. doi: 10.1371/journal.pntd.0013698 (PMC12617870; doi:10.1371/journal.pntd.0013698)
Supplement: S1 Data — (CSV) [file pntd.0013698.s009.csv]

Authors	Title	Journal	Year	Host subfamily	Host genus	Host species	Virus subfamily	Virus genus	Virus strain or sequence	Tissue tested?	nSamples	nPositive	Prevalence	Detection type	Study type	Detection method	Detection method specific	Gene/Antigen Target	Sample type	Isolation successful	Country	State or Region	Site	Latitude	Longitude	SamplingYear	SamplingMonth	StartYear	StartMonth	EndYear	EndMonth	Season	Notes
Sasaki, M; Setiyono, A; Handharyani, E; Rahmadani, I; Taha, S; Adiani, S; Subangkit, M; Sawa, H; Nakamura, I; Kimura, T	Molecular detection of a novel paramyxovirus in fruit bats from Indonesia	virology journal	2012	pteropodinae	pteropus	vampyrus	orthoparamyxovirinae	henipavirus	IFBPV01/2010	spleen	26	1		single	cross-sectional	PCR	semi-nested RT-PCR	L	tissue	0	indonesia	west java province	panjalu district			2010	february	NA	NA	NA	NA	NA
Sasaki, M; Setiyono, A; Handharyani, E; Rahmadani, I; Taha, S; Adiani, S; Subangkit, M; Sawa, H; Nakamura, I; Kimura, T	Molecular detection of a novel paramyxovirus in fruit bats from Indonesia	virology journal	2012	pteropodinae	pteropus	vampyrus	NA	NA	NA	spleen	20	0		single	cross-sectional	PCR	semi-nested RT-PCR	L	tissue	0	indonesia	west sumatra province	lima puluh kota district			2011	march	NA	NA	NA	NA	NA
Sasaki, M; Setiyono, A; Handharyani, E; Rahmadani, I; Taha, S; Adiani, S; Subangkit, M; Sawa, H; Nakamura, I; Kimura, T	Molecular detection of a novel paramyxovirus in fruit bats from Indonesia	virology journal	2012	pteropodinae	pteropus	hypomelanus	NA	NA	NA	spleen	4	0		single	cross-sectional	PCR	semi-nested RT-PCR	L	tissue	0	indonesia	gorontalo province	popayato district			2011	april	NA	NA	NA	NA	NA
Sasaki, M; Setiyono, A; Handharyani, E; Rahmadani, I; Taha, S; Adiani, S; Subangkit, M; Sawa, H; Nakamura, I; Kimura, T	Molecular detection of a novel paramyxovirus in fruit bats from Indonesia	virology journal	2012	pteropodinae	pteropus	hypomelanus	orthoparamyxovirinae	henipavirus	IFBPV32/2011, IFBPV39/2011, IFBPV46/2011	spleen	23	3		single	cross-sectional	PCR	semi-nested RT-PCR	L	tissue	0	indonesia	gorontalo province	paguyaman district			2011	may	NA	NA	NA	NA	NA
Sasaki, M; Setiyono, A; Handharyani, E; Rahmadani, I; Taha, S; Adiani, S; Subangkit, M; Sawa, H; Nakamura, I; Kimura, T	Molecular detection of a novel paramyxovirus in fruit bats from Indonesia	virology journal	2012	pteropodinae	pteropus	hypomelanus	rubulavirinae	NA	IFBPV25/2011	spleen	23	1		single	cross-sectional	PCR	semi-nested RT-PCR	L	tissue	0	indonesia	gorontalo province	paguyaman district			2011	june	NA	NA	NA	NA	NA
Sasaki, M; Setiyono, A; Handharyani, E; Rahmadani, I; Taha, S; Adiani, S; Subangkit, M; Sawa, H; Nakamura, I; Kimura, T	Molecular detection of a novel paramyxovirus in fruit bats from Indonesia	virology journal	2012	pteropodinae	pteropus	hypomelanus	NA	NA	NA	spleen	2	0		single	cross-sectional	PCR	semi-nested RT-PCR	L	tissue	0	indonesia	gorontalo province	paguyaman district			2011	july	NA	NA	NA	NA	NA
Sasaki, M; Setiyono, A; Handharyani, E; Rahmadani, I; Taha, S; Adiani, S; Subangkit, M; Sawa, H; Nakamura, I; Kimura, T	Molecular detection of a novel paramyxovirus in fruit bats from Indonesia	virology journal	2012	pteropodinae	acerodon	celebensis	rubulavirinae	NA	IFBPV32/2012	spleen	18	1		single	cross-sectional	PCR	semi-nested RT-PCR	L	tissue	0	indonesia	gorontalo province	paguyaman district			2012	august	NA	NA	NA	NA	NA
Sasaki, M; Setiyono, A; Handharyani, E; Rahmadani, I; Taha, S; Adiani, S; Subangkit, M; Sawa, H; Nakamura, I; Kimura, T	Molecular detection of a novel paramyxovirus in fruit bats from Indonesia	virology journal	2012	NA	dobsonia	moluccensis	NA	NA	NA	spleen	17	0		single	cross-sectional	PCR	semi-nested RT-PCR	L	tissue	0	indonesia	gorontalo province	paguyaman district			2012	september	NA	NA	NA	NA	NA
Shirai, J; Sohayati, AL; Mohamed Ali, AL; Suriani, MN; Taniguchi, T; Sharifah, SH	Nipah virus survey of flying foxes in Malaysia	japan agricultural research quarterly	2007	pteropodinae	pteropus	hypomelanus	orthoparamyxovirinae	henipavirus	nipah virus	blood or serum	50	11		single	cross-sectional	serology	serum neutralization test	NA	blood	NA	malaysia	johor	tioman island	2.7902	104.1698	2004	january	NA	NA	NA	NA	NA
Shirai, J; Sohayati, AL; Mohamed Ali, AL; Suriani, MN; Taniguchi, T; Sharifah, SH	Nipah virus survey of flying foxes in Malaysia	japan agricultural research quarterly	2007	pteropodinae	pteropus	hypomelanus	orthoparamyxovirinae	henipavirus	nipah virus	blood or serum	50	7		single	cross-sectional	serology	serum neutralization test	NA	blood	NA	malaysia	johor	tioman island	2.7902	104.1698	2004	april	NA	NA	NA	NA	NA
Shirai, J; Sohayati, AL; Mohamed Ali, AL; Suriani, MN; Taniguchi, T; Sharifah, SH	Nipah virus survey of flying foxes in Malaysia	japan agricultural research quarterly	2007	pteropodinae	pteropus	hypomelanus	orthoparamyxovirinae	henipavirus	nipah virus	blood or serum	2	0		single	cross-sectional	serology	serum neutralization test	NA	blood	NA	malaysia	perak	sembiran islands			2004	may	NA	NA	NA	NA	NA
Shirai, J; Sohayati, AL; Mohamed Ali, AL; Suriani, MN; Taniguchi, T; Sharifah, SH	Nipah virus survey of flying foxes in Malaysia	japan agricultural research quarterly	2007	pteropodinae	pteropus	hypomelanus	orthoparamyxovirinae	henipavirus	nipah virus	trachea	50	0		single	cross-sectional	virus isolation	cell culture	NA	swab	0	malaysia	johor	tioman island	2.7902	104.1698	2004	january	NA	NA	NA	NA	NA
Shirai, J; Sohayati, AL; Mohamed Ali, AL; Suriani, MN; Taniguchi, T; Sharifah, SH	Nipah virus survey of flying foxes in Malaysia	japan agricultural research quarterly	2007	pteropodinae	pteropus	hypomelanus	orthoparamyxovirinae	henipavirus	nipah virus	urine	50	0		single	cross-sectional	virus isolation	cell culture	NA	swab	0	malaysia	johor	tioman island	2.7902	104.1698	2004	january	NA	NA	NA	NA	NA
Shirai, J; Sohayati, AL; Mohamed Ali, AL; Suriani, MN; Taniguchi, T; Sharifah, SH	Nipah virus survey of flying foxes in Malaysia	japan agricultural research quarterly	2007	pteropodinae	pteropus	hypomelanus	orthoparamyxovirinae	henipavirus	nipah virus	rectum	50	0		single	cross-sectional	virus isolation	cell culture	NA	swab	0	malaysia	johor	tioman island	2.7902	104.1698	2004	january	NA	NA	NA	NA	NA
Shirai, J; Sohayati, AL; Mohamed Ali, AL; Suriani, MN; Taniguchi, T; Sharifah, SH	Nipah virus survey of flying foxes in Malaysia	japan agricultural research quarterly	2007	pteropodinae	pteropus	hypomelanus	orthoparamyxovirinae	henipavirus	nipah virus	trachea	50	0		single	cross-sectional	virus isolation	cell culture	NA	swab	0	malaysia	johor	tioman island	2.7902	104.1698	2004	april	NA	NA	NA	NA	NA
Shirai, J; Sohayati, AL; Mohamed Ali, AL; Suriani, MN; Taniguchi, T; Sharifah, SH	Nipah virus survey of flying foxes in Malaysia	japan agricultural research quarterly	2007	pteropodinae	pteropus	hypomelanus	orthoparamyxovirinae	henipavirus	nipah virus	urine	50	0		single	cross-sectional	virus isolation	cell culture	NA	swab	0	malaysia	johor	tioman island	2.7902	104.1698	2004	april	NA	NA	NA	NA	NA
Shirai, J; Sohayati, AL; Mohamed Ali, AL; Suriani, MN; Taniguchi, T; Sharifah, SH	Nipah virus survey of flying foxes in Malaysia	japan agricultural research quarterly	2007	pteropodinae	pteropus	hypomelanus	orthoparamyxovirinae	henipavirus	nipah virus	rectum	50	0		single	cross-sectional	virus isolation	cell culture	NA	swab	0	malaysia	johor	tioman island	2.7902	104.1698	2004	april	NA	NA	NA	NA	NA
Shirai, J; Sohayati, AL; Mohamed Ali, AL; Suriani, MN; Taniguchi, T; Sharifah, SH	Nipah virus survey of flying foxes in Malaysia	japan agricultural research quarterly	2007	pteropodinae	pteropus	hypomelanus	orthoparamyxovirinae	henipavirus	nipah virus	trachea	2	0		single	cross-sectional	virus isolation	cell culture	NA	swab	0	malaysia	perak	sembiran islands			2004	may	NA	NA	NA	NA	NA
Shirai, J; Sohayati, AL; Mohamed Ali, AL; Suriani, MN; Taniguchi, T; Sharifah, SH	Nipah virus survey of flying foxes in Malaysia	japan agricultural research quarterly	2007	pteropodinae	pteropus	hypomelanus	orthoparamyxovirinae	henipavirus	nipah virus	urine	2	0		single	cross-sectional	virus isolation	cell culture	NA	swab	0	malaysia	perak	sembiran islands			2004	may	NA	NA	NA	NA	NA
Shirai, J; Sohayati, AL; Mohamed Ali, AL; Suriani, MN; Taniguchi, T; Sharifah, SH	Nipah virus survey of flying foxes in Malaysia	japan agricultural research quarterly	2007	pteropodinae	pteropus	hypomelanus	orthoparamyxovirinae	henipavirus	nipah virus	rectum	2	0		single	cross-sectional	virus isolation	cell culture	NA	swab	0	malaysia	perak	sembiran islands			2004	may	NA	NA	NA	NA	NA
Shirai, J; Sohayati, AL; Mohamed Ali, AL; Suriani, MN; Taniguchi, T; Sharifah, SH	Nipah virus survey of flying foxes in Malaysia	japan agricultural research quarterly	2007	pteropodinae	pteropus	vampyrus	orthoparamyxovirinae	henipavirus	nipah virus	blood or serum	28	19		single	cross-sectional	serology	serum neutralization test	NA	blood	NA	malaysia	perak	lenggong			2004	june	NA	NA	NA	NA	NA
Shirai, J; Sohayati, AL; Mohamed Ali, AL; Suriani, MN; Taniguchi, T; Sharifah, SH	Nipah virus survey of flying foxes in Malaysia	japan agricultural research quarterly	2007	pteropodinae	pteropus	vampyrus	orthoparamyxovirinae	henipavirus	nipah virus	blood or serum	7	4		single	cross-sectional	serology	serum neutralization test	NA	blood	NA	malaysia	perak	kampong gajyah			2004	february	NA	NA	NA	NA	NA
Shirai, J; Sohayati, AL; Mohamed Ali, AL; Suriani, MN; Taniguchi, T; Sharifah, SH	Nipah virus survey of flying foxes in Malaysia	japan agricultural research quarterly	2007	pteropodinae	pteropus	vampyrus	orthoparamyxovirinae	henipavirus	nipah virus	blood or serum	6	2		single	cross-sectional	serology	serum neutralization test	NA	blood	NA	malaysia	perlis	wang kelian			2004	march	NA	NA	NA	NA	NA
Shirai, J; Sohayati, AL; Mohamed Ali, AL; Suriani, MN; Taniguchi, T; Sharifah, SH	Nipah virus survey of flying foxes in Malaysia	japan agricultural research quarterly	2007	pteropodinae	pteropus	vampyrus	orthoparamyxovirinae	henipavirus	nipah virus	blood or serum	15	10		single	cross-sectional	serology	serum neutralization test	NA	blood	NA	malaysia	kuala terengganu	kuala berang			NA	NA	NA	NA	NA	NA	NA
Shirai, J; Sohayati, AL; Mohamed Ali, AL; Suriani, MN; Taniguchi, T; Sharifah, SH	Nipah virus survey of flying foxes in Malaysia	japan agricultural research quarterly	2007	rousettinae	eonycteris	spelaea	orthoparamyxovirinae	henipavirus	nipah virus	blood or serum	98	0		single	cross-sectional	serology	serum neutralization test	NA	blood	NA	malaysia	perak	ulu piah, ipoh			NA	NA	NA	NA	NA	NA	NA	n=98 includes cynopterus brachyotis (species sample sizes not specified)
Shirai, J; Sohayati, AL; Mohamed Ali, AL; Suriani, MN; Taniguchi, T; Sharifah, SH	Nipah virus survey of flying foxes in Malaysia	japan agricultural research quarterly	2007	cynopterinae	cynopterus	brachyotis	orthoparamyxovirinae	henipavirus	nipah virus	blood or serum	98	0		single	cross-sectional	serology	serum neutralization test	NA	blood	NA	malaysia	perak	ulu piah, ipoh			NA	NA	NA	NA	NA	NA	NA	n=98 includes eonycteris spelaea (species sample sizes not specified)
Shirai, J; Sohayati, AL; Mohamed Ali, AL; Suriani, MN; Taniguchi, T; Sharifah, SH	Nipah virus survey of flying foxes in Malaysia	japan agricultural research quarterly	2007	rousettinae	eonycteris	spelaea	orthoparamyxovirinae	henipavirus	nipah virus	liver	98	0		single	cross-sectional	virus isolation	cell culture	NA	tissue	0	malaysia	perak	ulu piah, ipoh			NA	NA	NA	NA	NA	NA	NA	n=98 includes cynopterus brachyotis (species sample sizes not specified)
Shirai, J; Sohayati, AL; Mohamed Ali, AL; Suriani, MN; Taniguchi, T; Sharifah, SH	Nipah virus survey of flying foxes in Malaysia	japan agricultural research quarterly	2007	cynopterinae	cynopterus	brachyotis	orthoparamyxovirinae	henipavirus	nipah virus	liver	98	0		single	cross-sectional	virus isolation	cell culture	NA	tissue	0	malaysia	perak	ulu piah, ipoh			NA	NA	NA	NA	NA	NA	NA	n=98 includes eonycteris spelaea (species sample sizes not specified)
Shirai, J; Sohayati, AL; Mohamed Ali, AL; Suriani, MN; Taniguchi, T; Sharifah, SH	Nipah virus survey of flying foxes in Malaysia	japan agricultural research quarterly	2007	rousettinae	eonycteris	spelaea	orthoparamyxovirinae	henipavirus	nipah virus	kidney	98	0		single	cross-sectional	virus isolation	cell culture	NA	tissue	0	malaysia	perak	ulu piah, ipoh			NA	NA	NA	NA	NA	NA	NA	n=98 includes cynopterus brachyotis (species sample sizes not specified)
Shirai, J; Sohayati, AL; Mohamed Ali, AL; Suriani, MN; Taniguchi, T; Sharifah, SH	Nipah virus survey of flying foxes in Malaysia	japan agricultural research quarterly	2007	cynopterinae	cynopterus	brachyotis	orthoparamyxovirinae	henipavirus	nipah virus	kidney	98	0		single	cross-sectional	virus isolation	cell culture	NA	tissue	0	malaysia	perak	ulu piah, ipoh			NA	NA	NA	NA	NA	NA	NA	n=98 includes eonycteris spelaea (species sample sizes not specified)
Shirai, J; Sohayati, AL; Mohamed Ali, AL; Suriani, MN; Taniguchi, T; Sharifah, SH	Nipah virus survey of flying foxes in Malaysia	japan agricultural research quarterly	2007	rousettinae	eonycteris	spelaea	orthoparamyxovirinae	henipavirus	nipah virus	lung	98	0		single	cross-sectional	virus isolation	cell culture	NA	tissue	0	malaysia	perak	ulu piah, ipoh			NA	NA	NA	NA	NA	NA	NA	n=98 includes cynopterus brachyotis (species sample sizes not specified)
Shirai, J; Sohayati, AL; Mohamed Ali, AL; Suriani, MN; Taniguchi, T; Sharifah, SH	Nipah virus survey of flying foxes in Malaysia	japan agricultural research quarterly	2007	cynopterinae	cynopterus	brachyotis	orthoparamyxovirinae	henipavirus	nipah virus	lung	98	0		single	cross-sectional	virus isolation	cell culture	NA	tissue	0	malaysia	perak	ulu piah, ipoh			NA	NA	NA	NA	NA	NA	NA	n=98 includes eonycteris spelaea (species sample sizes not specified)
Shirai, J; Sohayati, AL; Mohamed Ali, AL; Suriani, MN; Taniguchi, T; Sharifah, SH	Nipah virus survey of flying foxes in Malaysia	japan agricultural research quarterly	2007	pteropodinae	pteropus	vampyrus	orthoparamyxovirinae	henipavirus	nipah virus	trachea	28	1		single	cross-sectional	PCR	RT-PCR	N	swab	NA	malaysia	perak	lenggong			2004	june	NA	NA	NA	NA	NA
Shirai, J; Sohayati, AL; Mohamed Ali, AL; Suriani, MN; Taniguchi, T; Sharifah, SH	Nipah virus survey of flying foxes in Malaysia	japan agricultural research quarterly	2007	pteropodinae	pteropus	vampyrus	orthoparamyxovirinae	henipavirus	nipah virus	urine	28	0		single	cross-sectional	PCR	RT-PCR	N	swab	NA	malaysia	perak	lenggong			2004	june	NA	NA	NA	NA	NA
Shirai, J; Sohayati, AL; Mohamed Ali, AL; Suriani, MN; Taniguchi, T; Sharifah, SH	Nipah virus survey of flying foxes in Malaysia	japan agricultural research quarterly	2007	pteropodinae	pteropus	vampyrus	orthoparamyxovirinae	henipavirus	nipah virus	rectum	28	0		single	cross-sectional	PCR	RT-PCR	N	swab	NA	malaysia	perak	lenggong			2004	june	NA	NA	NA	NA	NA
Shirai, J; Sohayati, AL; Mohamed Ali, AL; Suriani, MN; Taniguchi, T; Sharifah, SH	Nipah virus survey of flying foxes in Malaysia	japan agricultural research quarterly	2007	pteropodinae	pteropus	vampyrus	orthoparamyxovirinae	henipavirus	nipah virus	lung	6	0		single	cross-sectional	virus isolation	cell culture and RT-PCR	NA	tissue	0	malaysia	perlis	wang kelian			2004	march	NA	NA	NA	NA	NA
Shirai, J; Sohayati, AL; Mohamed Ali, AL; Suriani, MN; Taniguchi, T; Sharifah, SH	Nipah virus survey of flying foxes in Malaysia	japan agricultural research quarterly	2007	pteropodinae	pteropus	vampyrus	orthoparamyxovirinae	henipavirus	nipah virus	liver	6	0		single	cross-sectional	virus isolation	cell culture and RT-PCR	NA	tissue	0	malaysia	perlis	wang kelian			2004	march	NA	NA	NA	NA	NA
Shirai, J; Sohayati, AL; Mohamed Ali, AL; Suriani, MN; Taniguchi, T; Sharifah, SH	Nipah virus survey of flying foxes in Malaysia	japan agricultural research quarterly	2007	pteropodinae	pteropus	vampyrus	orthoparamyxovirinae	henipavirus	nipah virus	kidney	6	0		single	cross-sectional	virus isolation	cell culture and RT-PCR	NA	tissue	0	malaysia	perlis	wang kelian			2004	march	NA	NA	NA	NA	NA
Shirai, J; Sohayati, AL; Mohamed Ali, AL; Suriani, MN; Taniguchi, T; Sharifah, SH	Nipah virus survey of flying foxes in Malaysia	japan agricultural research quarterly	2007	pteropodinae	pteropus	vampyrus	orthoparamyxovirinae	henipavirus	nipah virus	spleen	6	0		single	cross-sectional	virus isolation	cell culture and RT-PCR	NA	tissue	0	malaysia	perlis	wang kelian			2004	march	NA	NA	NA	NA	NA
Shirai, J; Sohayati, AL; Mohamed Ali, AL; Suriani, MN; Taniguchi, T; Sharifah, SH	Nipah virus survey of flying foxes in Malaysia	japan agricultural research quarterly	2007	pteropodinae	pteropus	vampyrus	orthoparamyxovirinae	henipavirus	nipah virus	intestine	6	0		single	cross-sectional	virus isolation	cell culture and RT-PCR	NA	tissue	0	malaysia	perlis	wang kelian			2004	march	NA	NA	NA	NA	NA
Shirai, J; Sohayati, AL; Mohamed Ali, AL; Suriani, MN; Taniguchi, T; Sharifah, SH	Nipah virus survey of flying foxes in Malaysia	japan agricultural research quarterly	2007	pteropodinae	pteropus	vampyrus	orthoparamyxovirinae	henipavirus	nipah virus	tonsil	6	0		single	cross-sectional	virus isolation	cell culture and RT-PCR	NA	tissue	0	malaysia	perlis	wang kelian			2004	march	NA	NA	NA	NA	NA
Shirai, J; Sohayati, AL; Mohamed Ali, AL; Suriani, MN; Taniguchi, T; Sharifah, SH	Nipah virus survey of flying foxes in Malaysia	japan agricultural research quarterly	2007	pteropodinae	pteropus	vampyrus	orthoparamyxovirinae	henipavirus	nipah virus	salivary gland	6	0		single	cross-sectional	virus isolation	cell culture and RT-PCR	NA	tissue	0	malaysia	perlis	wang kelian			2004	march	NA	NA	NA	NA	NA
Shirai, J; Sohayati, AL; Mohamed Ali, AL; Suriani, MN; Taniguchi, T; Sharifah, SH	Nipah virus survey of flying foxes in Malaysia	japan agricultural research quarterly	2007	pteropodinae	pteropus	vampyrus	orthoparamyxovirinae	henipavirus	nipah virus	trachea	6	0		single	cross-sectional	virus isolation	cell culture and RT-PCR	NA	swab	0	malaysia	perlis	wang kelian			2004	march	NA	NA	NA	NA	NA
Shirai, J; Sohayati, AL; Mohamed Ali, AL; Suriani, MN; Taniguchi, T; Sharifah, SH	Nipah virus survey of flying foxes in Malaysia	japan agricultural research quarterly	2007	pteropodinae	pteropus	vampyrus	orthoparamyxovirinae	henipavirus	nipah virus	rectum	6	0		single	cross-sectional	virus isolation	cell culture and RT-PCR	NA	swab	0	malaysia	perlis	wang kelian			2004	march	NA	NA	NA	NA	NA
Shirai, J; Sohayati, AL; Mohamed Ali, AL; Suriani, MN; Taniguchi, T; Sharifah, SH	Nipah virus survey of flying foxes in Malaysia	japan agricultural research quarterly	2007	pteropodinae	pteropus	vampyrus	orthoparamyxovirinae	henipavirus	nipah virus	urine	6	0		single	cross-sectional	virus isolation	cell culture and RT-PCR	NA	swab	0	malaysia	perlis	wang kelian			2004	march	NA	NA	NA	NA	NA
Wacharapluesadee, S; Ngamprasertwong, T; Kaewpom, T; Kattong, P; Rodpan, A; Wanghongsa, S; Hemachudha, T	Genetic characterization of Nipah virus from Thai fruit bats (Pteropus lylei)	asian biomedicine	2013	pteropodinae	pteropus	lylei	orthoparamyxovirinae	henipavirus	nipah virus	blood or serum	NA	2		single	cross-sectional	PCR	RT-PCR	N	blood	NA	thailand	chonburi	wat luang			2004	february	NA	NA	NA	NA	NA
Wacharapluesadee, S; Ngamprasertwong, T; Kaewpom, T; Kattong, P; Rodpan, A; Wanghongsa, S; Hemachudha, T	Genetic characterization of Nipah virus from Thai fruit bats (Pteropus lylei)	asian biomedicine	2013	pteropodinae	pteropus	lylei	orthoparamyxovirinae	henipavirus	nipah virus	saliva	NA	1		pooled	cross-sectional	PCR	RT-PCR	N	saliva	NA	thailand	chonburi	wat luang			2004	february	NA	NA	NA	NA	NA
Wacharapluesadee, S; Ngamprasertwong, T; Kaewpom, T; Kattong, P; Rodpan, A; Wanghongsa, S; Hemachudha, T	Genetic characterization of Nipah virus from Thai fruit bats (Pteropus lylei)	asian biomedicine	2013	pteropodinae	pteropus	lylei	orthoparamyxovirinae	henipavirus	nipah virus	urine	NA	1		pooled	cross-sectional	PCR	RT-PCR	N	urine	NA	thailand	chachoengsao	wat pho			2003	january	NA	NA	NA	NA	NA	samples pooled before testing
Wacharapluesadee, S; Ngamprasertwong, T; Kaewpom, T; Kattong, P; Rodpan, A; Wanghongsa, S; Hemachudha, T	Genetic characterization of Nipah virus from Thai fruit bats (Pteropus lylei)	asian biomedicine	2013	pteropodinae	pteropus	lylei	orthoparamyxovirinae	henipavirus	nipah virus	urine	NA	1		pooled	cross-sectional	PCR	RT-PCR	N	urine	NA	thailand	bangkok	nongjok			2003	september	NA	NA	NA	NA	NA	samples pooled before testing
Wacharapluesadee, S; Ngamprasertwong, T; Kaewpom, T; Kattong, P; Rodpan, A; Wanghongsa, S; Hemachudha, T	Genetic characterization of Nipah virus from Thai fruit bats (Pteropus lylei)	asian biomedicine	2013	pteropodinae	pteropus	lylei	orthoparamyxovirinae	henipavirus	nipah virus	urine	NA	4		pooled	cross-sectional	PCR	RT-PCR	N	urine	NA	thailand	chonburi	wat luang			2004	february	NA	NA	NA	NA	NA	samples pooled before testing
Wacharapluesadee, S; Ngamprasertwong, T; Kaewpom, T; Kattong, P; Rodpan, A; Wanghongsa, S; Hemachudha, T	Genetic characterization of Nipah virus from Thai fruit bats (Pteropus lylei)	asian biomedicine	2013	pteropodinae	pteropus	lylei	orthoparamyxovirinae	henipavirus	nipah virus	urine	NA	4		pooled	cross-sectional	PCR	RT-PCR	N	urine	NA	thailand	chonburi	wat luang			2008	april	NA	NA	NA	NA	NA
Wacharapluesadee, S; Ngamprasertwong, T; Kaewpom, T; Kattong, P; Rodpan, A; Wanghongsa, S; Hemachudha, T	Genetic characterization of Nipah virus from Thai fruit bats (Pteropus lylei)	asian biomedicine	2013	pteropodinae	pteropus	lylei	orthoparamyxovirinae	henipavirus	nipah virus	urine	NA	2		pooled	cross-sectional	PCR	RT-PCR	N	urine	NA	thailand	chonburi	wat luang			2008	may	NA	NA	NA	NA	NA
Olson, JG; Rupprecht, C; Rollin, PE; An, US; Niezgoda, M; Clemins, T; Walston, J; Ksiazek, TG	Antibodies to Nipah-like virus in bats (Pteropus lylei), Cambodia	emerging infectious diseases	2002	pteropodinae	pteropus	lylei	orthoparamyxovirinae	henipavirus	nipah virus	blood or serum	96	11		single	cross-sectional	serology	enzyme immunoassay, neutralization assay	NA	blood	NA	cambodia	kampong cham	NA			NA	NA	NA	NA	NA	NA	NA	sera also screened against HeV by neutralization test with equivalent results
Gibson, L; Ribas, MP; Kemp, J; Restif, O; Suu-Ire, RD; Wood, JLN; Cunningham, AA	Persistence of Multiple Paramyxoviruses in a Closed Captive Colony of Fruit Bats (Eidolon helvum)	viruses	2021	eidolinae	eidolon	helvum	orthoparamyxovirinae	henipavirus	Z15-U17P	urine	128	1		pooled	longitudinal	PCR	hemi-nested RT-PCR	L (PAR)	urine	NA	ghana	accra	captive colony at accra zoo	5.625303	-0.203029	2015	NA	NA	april	NA	july	NA	23 sampling points
Gibson, L; Ribas, MP; Kemp, J; Restif, O; Suu-Ire, RD; Wood, JLN; Cunningham, AA	Persistence of Multiple Paramyxoviruses in a Closed Captive Colony of Fruit Bats (Eidolon helvum)	viruses	2021	eidolinae	eidolon	helvum	NA	NA	Z15-U27P	urine	128	15		pooled	longitudinal	PCR	hemi-nested RT-PCR	L (PAR)	urine	NA	ghana	accra	captive colony at accra zoo	5.625303	-0.203029	2015	NA	NA	april	NA	july	NA	23 sampling points
Gibson, L; Ribas, MP; Kemp, J; Restif, O; Suu-Ire, RD; Wood, JLN; Cunningham, AA	Persistence of Multiple Paramyxoviruses in a Closed Captive Colony of Fruit Bats (Eidolon helvum)	viruses	2021	eidolinae	eidolon	helvum	rubulavirinae	NA	Z15-U111P	urine	128	1		pooled	longitudinal	PCR	hemi-nested RT-PCR	L (PAR)	urine	NA	ghana	accra	captive colony at accra zoo	5.625303	-0.203029	2015	NA	NA	april	NA	july	NA	23 sampling points
Gibson, L; Ribas, MP; Kemp, J; Restif, O; Suu-Ire, RD; Wood, JLN; Cunningham, AA	Persistence of Multiple Paramyxoviruses in a Closed Captive Colony of Fruit Bats (Eidolon helvum)	viruses	2021	eidolinae	eidolon	helvum	NA	NA	Z15-12R	urine	128	31		pooled	longitudinal	PCR	hemi-nested RT-PCR	L (RMH)	urine	NA	ghana	accra	captive colony at accra zoo	5.625303	-0.203029	2015	NA	NA	april	NA	july	NA	23 sampling points
Gibson, L; Ribas, MP; Kemp, J; Restif, O; Suu-Ire, RD; Wood, JLN; Cunningham, AA	Persistence of Multiple Paramyxoviruses in a Closed Captive Colony of Fruit Bats (Eidolon helvum)	viruses	2021	eidolinae	eidolon	helvum	orthoparamyxovirinae	henipavirus	Z15-U17R	urine	128	3		pooled	longitudinal	PCR	hemi-nested RT-PCR	L (RMH)	urine	NA	ghana	accra	captive colony at accra zoo	5.625303	-0.203029	2015	NA	NA	april	NA	july	NA	23 sampling points
Gibson, L; Ribas, MP; Kemp, J; Restif, O; Suu-Ire, RD; Wood, JLN; Cunningham, AA	Persistence of Multiple Paramyxoviruses in a Closed Captive Colony of Fruit Bats (Eidolon helvum)	viruses	2021	eidolinae	eidolon	helvum	NA	NA	Z15-U27R	urine	128	11		pooled	longitudinal	PCR	hemi-nested RT-PCR	L (RMH)	urine	NA	ghana	accra	captive colony at accra zoo	5.625303	-0.203029	2015	NA	NA	april	NA	july	NA	23 sampling points
Gibson, L; Ribas, MP; Kemp, J; Restif, O; Suu-Ire, RD; Wood, JLN; Cunningham, AA	Persistence of Multiple Paramyxoviruses in a Closed Captive Colony of Fruit Bats (Eidolon helvum)	viruses	2021	eidolinae	eidolon	helvum	NA	NA	Z15-U78R	urine	128	13		pooled	longitudinal	PCR	hemi-nested RT-PCR	L (RMH)	urine	NA	ghana	accra	captive colony at accra zoo	5.625303	-0.203029	2015	NA	NA	april	NA	july	NA	23 sampling points
Gibson, L; Ribas, MP; Kemp, J; Restif, O; Suu-Ire, RD; Wood, JLN; Cunningham, AA	Persistence of Multiple Paramyxoviruses in a Closed Captive Colony of Fruit Bats (Eidolon helvum)	viruses	2021	eidolinae	eidolon	helvum	NA	NA	Z15-U86R	urine	128	10		pooled	longitudinal	PCR	hemi-nested RT-PCR	L (RMH)	urine	NA	ghana	accra	captive colony at accra zoo	5.625303	-0.203029	2015	NA	NA	april	NA	july	NA	23 sampling points
Gibson, L; Ribas, MP; Kemp, J; Restif, O; Suu-Ire, RD; Wood, JLN; Cunningham, AA	Persistence of Multiple Paramyxoviruses in a Closed Captive Colony of Fruit Bats (Eidolon helvum)	viruses	2021	eidolinae	eidolon	helvum	NA	NA	Z15-U115R	urine	128	1		pooled	longitudinal	PCR	hemi-nested RT-PCR	L (RMH)	urine	NA	ghana	accra	captive colony at accra zoo	5.625303	-0.203029	2015	NA	NA	april	NA	july	NA	23 sampling points
Chua, KB	A novel approach for collecting samples from fruit bats for isolation of infectious agents	microbes and infection	2003	rousettinae	eonycteris	spelaea	NA	NA	NA	urine	206	23		pooled	cross-sectional	virus isolation	cell culture	NA	swab	NA	malaysia	perak	gua tempurong			1999	may	NA	NA	NA	NA	NA	23 infectious agents isolated that were not characterized
Barr, JA; Smith, C; Marsh, GA; Field, H; Wang, LF	Evidence of bat origin for Menangle virus, a zoonotic paramyxovirus first isolated from diseased pigs	journal of general virology	2012	pteropodinae	pteropus	alecto	rubulavirinae	pararubulavirus	menangle virus	urine	NA	NA		pooled	cross-sectional	virus isolation	cell culture and RT-PCR	L	urine	1	australia	south east queensland	cedar grove			2009	september	NA	NA	NA	NA	NA
Field, H; de Jong, CE; Halpin, K; Smith, CS	Henipaviruses and Fruit Bats, Papua New Guinea	emerging infectious diseases	2013	NA	NA	NA	orthoparamyxovirinae	henipavirus	hendra virus	blood or serum	20	2		single	cross-sectional	serology	ELISA	NA	blood	NA	papua new guinea	madang	NA			1996	NA	NA	NA	NA	NA	NA	"fruit bats of mixed species"
Field, H; de Jong, CE; Halpin, K; Smith, CS	Henipaviruses and Fruit Bats, Papua New Guinea	emerging infectious diseases	2013	NA	NA	NA	orthoparamyxovirinae	henipavirus	hendra virus	blood or serum	59	NA	0.08	single	cross-sectional	serology	virus neutralization test	NA	blood	NA	papua new guinea	new britain	NA			1997	NA	NA	NA	NA	NA	NA	"fruit bats of mixed species" including pteropus conspicillatus; prevalence stated but not positives by location
Field, H; de Jong, CE; Halpin, K; Smith, CS	Henipaviruses and Fruit Bats, Papua New Guinea	emerging infectious diseases	2013	NA	NA	NA	orthoparamyxovirinae	henipavirus	nipah virus	blood or serum	59	NA	0.03	single	cross-sectional	serology	virus neutralization test	NA	blood	NA	papua new guinea	new britain	NA			1997	NA	NA	NA	NA	NA	NA	"fruit bats of mixed species" including pteropus conspicillatus; prevalence stated but not positives by location
Field, H; de Jong, CE; Halpin, K; Smith, CS	Henipaviruses and Fruit Bats, Papua New Guinea	emerging infectious diseases	2013	NA	NA	NA	orthoparamyxovirinae	henipavirus	hendra virus	blood or serum	103	NA	0.07	single	cross-sectional	serology	virus neutralization test	NA	blood	NA	papua new guinea	lae	NA			1999	NA	NA	NA	NA	NA	NA	"fruit bats of mixed species" including pteropus conspicillatus; prevalence stated but not positives by location
Field, H; de Jong, CE; Halpin, K; Smith, CS	Henipaviruses and Fruit Bats, Papua New Guinea	emerging infectious diseases	2013	NA	NA	NA	orthoparamyxovirinae	henipavirus	nipah virus	blood or serum	103	NA	0.02	single	cross-sectional	serology	virus neutralization test	NA	blood	NA	papua new guinea	lae	NA			1999	NA	NA	NA	NA	NA	NA	"fruit bats of mixed species" including pteropus conspicillatus; prevalence stated but not positives by location
Field, H; de Jong, CE; Halpin, K; Smith, CS	Henipaviruses and Fruit Bats, Papua New Guinea	emerging infectious diseases	2013	NA	NA	NA	rubulavirinae	pararubulavirus	menangle virus	blood or serum	103	0		single	cross-sectional	serology	virus neutralization test	NA	blood	NA	papua new guinea	lae	NA			1999	NA	NA	NA	NA	NA	NA	"fruit bats of mixed species" including pteropus conspicillatus; prevalence stated but not positives by location
Brook, CE; Ranaivoson, HC; Broder, CC; Cunningham, AA; Heraud, JM; Peel, AJ; Gibson, L; Wood, JLN; Metcalf, CJ; Dobson, AP	Disentangling serology to elucidate henipa- and filovirus transmission in Madagascar fruit bats	journal of animal ecology	2019	eidolinae	eidolon	dupreanum	orthoparamyxovirinae	henipavirus	cedar virus	blood or serum	116	0		single	longitudinal	serology	luminex assay	CedV sG	blood	NA	madagascar	NA	angavobe			NA	NA	2013	november	2016	january	NA
Brook, CE; Ranaivoson, HC; Broder, CC; Cunningham, AA; Heraud, JM; Peel, AJ; Gibson, L; Wood, JLN; Metcalf, CJ; Dobson, AP	Disentangling serology to elucidate henipa- and filovirus transmission in Madagascar fruit bats	journal of animal ecology	2019	eidolinae	eidolon	dupreanum	orthoparamyxovirinae	henipavirus	nipah virus	blood or serum	116	29		single	longitudinal	serology	luminex assay	NiV sG	blood	NA	madagascar	NA	angavobe			NA	NA	2013	november	2016	january	NA
Brook, CE; Ranaivoson, HC; Broder, CC; Cunningham, AA; Heraud, JM; Peel, AJ; Gibson, L; Wood, JLN; Metcalf, CJ; Dobson, AP	Disentangling serology to elucidate henipa- and filovirus transmission in Madagascar fruit bats	journal of animal ecology	2019	eidolinae	eidolon	dupreanum	orthoparamyxovirinae	henipavirus	cedar virus	blood or serum	134	1		single	longitudinal	serology	luminex assay	CedV sG	blood	NA	madagascar	NA	angavokely			NA	NA	2013	november	2016	january	NA
Brook, CE; Ranaivoson, HC; Broder, CC; Cunningham, AA; Heraud, JM; Peel, AJ; Gibson, L; Wood, JLN; Metcalf, CJ; Dobson, AP	Disentangling serology to elucidate henipa- and filovirus transmission in Madagascar fruit bats	journal of animal ecology	2019	eidolinae	eidolon	dupreanum	orthoparamyxovirinae	henipavirus	nipah virus	blood or serum	134	39		single	longitudinal	serology	luminex assay	NiV sG	blood	NA	madagascar	NA	angavokely			NA	NA	2013	november	2016	january	NA
Brook, CE; Ranaivoson, HC; Broder, CC; Cunningham, AA; Heraud, JM; Peel, AJ; Gibson, L; Wood, JLN; Metcalf, CJ; Dobson, AP	Disentangling serology to elucidate henipa- and filovirus transmission in Madagascar fruit bats	journal of animal ecology	2019	eidolinae	eidolon	dupreanum	orthoparamyxovirinae	henipavirus	cedar virus	blood or serum	45	1		single	longitudinal	serology	luminex assay	CedV sG	blood	NA	madagascar	NA	ankarana			NA	NA	2014	august	2015	april	NA
Brook, CE; Ranaivoson, HC; Broder, CC; Cunningham, AA; Heraud, JM; Peel, AJ; Gibson, L; Wood, JLN; Metcalf, CJ; Dobson, AP	Disentangling serology to elucidate henipa- and filovirus transmission in Madagascar fruit bats	journal of animal ecology	2019	eidolinae	eidolon	dupreanum	orthoparamyxovirinae	henipavirus	nipah virus	blood or serum	45	4		single	longitudinal	serology	luminex assay	NiV sG	blood	NA	madagascar	NA	ankarana			NA	NA	2014	august	2015	april	NA
Brook, CE; Ranaivoson, HC; Broder, CC; Cunningham, AA; Heraud, JM; Peel, AJ; Gibson, L; Wood, JLN; Metcalf, CJ; Dobson, AP	Disentangling serology to elucidate henipa- and filovirus transmission in Madagascar fruit bats	journal of animal ecology	2019	eidolinae	eidolon	dupreanum	orthoparamyxovirinae	henipavirus	cedar virus	blood or serum	5	0		single	cross-sectional	serology	luminex assay	CedV sG	blood	NA	madagascar	NA	lakato			2013	august	NA	NA	NA	NA	NA
Brook, CE; Ranaivoson, HC; Broder, CC; Cunningham, AA; Heraud, JM; Peel, AJ; Gibson, L; Wood, JLN; Metcalf, CJ; Dobson, AP	Disentangling serology to elucidate henipa- and filovirus transmission in Madagascar fruit bats	journal of animal ecology	2019	eidolinae	eidolon	dupreanum	orthoparamyxovirinae	henipavirus	nipah virus	blood or serum	5	3		single	cross-sectional	serology	luminex assay	NiV sG	blood	NA	madagascar	NA	lakato			2013	august	NA	NA	NA	NA	NA
Brook, CE; Ranaivoson, HC; Broder, CC; Cunningham, AA; Heraud, JM; Peel, AJ; Gibson, L; Wood, JLN; Metcalf, CJ; Dobson, AP	Disentangling serology to elucidate henipa- and filovirus transmission in Madagascar fruit bats	journal of animal ecology	2019	eidolinae	eidolon	dupreanum	orthoparamyxovirinae	henipavirus	cedar virus	blood or serum	14	0		single	cross-sectional	serology	luminex assay	CedV sG	blood	NA	madagascar	NA	mahabo			2014	july	NA	NA	NA	NA	NA
Brook, CE; Ranaivoson, HC; Broder, CC; Cunningham, AA; Heraud, JM; Peel, AJ; Gibson, L; Wood, JLN; Metcalf, CJ; Dobson, AP	Disentangling serology to elucidate henipa- and filovirus transmission in Madagascar fruit bats	journal of animal ecology	2019	eidolinae	eidolon	dupreanum	orthoparamyxovirinae	henipavirus	nipah virus	blood or serum	14	1		single	cross-sectional	serology	luminex assay	NiV sG	blood	NA	madagascar	NA	mahabo			2014	july	NA	NA	NA	NA	NA
Brook, CE; Ranaivoson, HC; Broder, CC; Cunningham, AA; Heraud, JM; Peel, AJ; Gibson, L; Wood, JLN; Metcalf, CJ; Dobson, AP	Disentangling serology to elucidate henipa- and filovirus transmission in Madagascar fruit bats	journal of animal ecology	2019	pteropodinae	pteropus	rufus	orthoparamyxovirinae	henipavirus	hendra virus	blood or serum	104	5		single	longitudinal	serology	luminex assay	HeV sG	blood	NA	madagascar	NA	ambakoana			NA	NA	2013	november	2016	january	NA
Brook, CE; Ranaivoson, HC; Broder, CC; Cunningham, AA; Heraud, JM; Peel, AJ; Gibson, L; Wood, JLN; Metcalf, CJ; Dobson, AP	Disentangling serology to elucidate henipa- and filovirus transmission in Madagascar fruit bats	journal of animal ecology	2019	pteropodinae	pteropus	rufus	orthoparamyxovirinae	henipavirus	hendra virus	blood or serum	19	2		single	cross-sectional	serology	luminex assay	HeV sG	blood	NA	madagascar	NA	mahabo			2014	july	NA	NA	NA	NA	NA
Brook, CE; Ranaivoson, HC; Broder, CC; Cunningham, AA; Heraud, JM; Peel, AJ; Gibson, L; Wood, JLN; Metcalf, CJ; Dobson, AP	Disentangling serology to elucidate henipa- and filovirus transmission in Madagascar fruit bats	journal of animal ecology	2019	pteropodinae	pteropus	rufus	orthoparamyxovirinae	henipavirus	hendra virus	blood or serum	15	1		single	longitudinal	serology	luminex assay	HeV sG	blood	NA	madagascar	NA	makira			NA	NA	2014	october	2015	july	NA
Brook, CE; Ranaivoson, HC; Broder, CC; Cunningham, AA; Heraud, JM; Peel, AJ; Gibson, L; Wood, JLN; Metcalf, CJ; Dobson, AP	Disentangling serology to elucidate henipa- and filovirus transmission in Madagascar fruit bats	journal of animal ecology	2019	pteropodinae	pteropus	rufus	orthoparamyxovirinae	henipavirus	hendra virus	blood or serum	63	3		single	longitudinal	serology	luminex assay	HeV sG	blood	NA	madagascar	NA	marovitsika			NA	NA	2013	november	2015	may	NA
Brook, CE; Ranaivoson, HC; Broder, CC; Cunningham, AA; Heraud, JM; Peel, AJ; Gibson, L; Wood, JLN; Metcalf, CJ; Dobson, AP	Disentangling serology to elucidate henipa- and filovirus transmission in Madagascar fruit bats	journal of animal ecology	2019	rousettinae	rousettus	madagascariensis	orthoparamyxovirinae	henipavirus	cedar virus	blood or serum	79	8		single	longitudinal	serology	luminex assay	CedV sF	blood	NA	madagascar	NA	ankarana			NA	NA	2014	august	2015	march	NA
Brook, CE; Ranaivoson, HC; Broder, CC; Cunningham, AA; Heraud, JM; Peel, AJ; Gibson, L; Wood, JLN; Metcalf, CJ; Dobson, AP	Disentangling serology to elucidate henipa- and filovirus transmission in Madagascar fruit bats	journal of animal ecology	2019	rousettinae	rousettus	madagascariensis	orthoparamyxovirinae	henipavirus	hendra virus	blood or serum	79	6		single	longitudinal	serology	luminex assay	HeV sF	blood	NA	madagascar	NA	ankarana			NA	NA	2014	august	2015	march	NA
Brook, CE; Ranaivoson, HC; Broder, CC; Cunningham, AA; Heraud, JM; Peel, AJ; Gibson, L; Wood, JLN; Metcalf, CJ; Dobson, AP	Disentangling serology to elucidate henipa- and filovirus transmission in Madagascar fruit bats	journal of animal ecology	2019	rousettinae	rousettus	madagascariensis	orthoparamyxovirinae	henipavirus	cedar virus	blood or serum	32	3		single	cross-sectional	serology	luminex assay	CedV sF	blood	NA	madagascar	NA	makira			2014	november	NA	NA	NA	NA	NA
Brook, CE; Ranaivoson, HC; Broder, CC; Cunningham, AA; Heraud, JM; Peel, AJ; Gibson, L; Wood, JLN; Metcalf, CJ; Dobson, AP	Disentangling serology to elucidate henipa- and filovirus transmission in Madagascar fruit bats	journal of animal ecology	2019	rousettinae	rousettus	madagascariensis	orthoparamyxovirinae	henipavirus	hendra virus	blood or serum	32	4		single	cross-sectional	serology	luminex assay	HeV sF	blood	NA	madagascar	NA	makira			2014	november	NA	NA	NA	NA	NA
Brook, CE; Ranaivoson, HC; Broder, CC; Cunningham, AA; Heraud, JM; Peel, AJ; Gibson, L; Wood, JLN; Metcalf, CJ; Dobson, AP	Disentangling serology to elucidate henipa- and filovirus transmission in Madagascar fruit bats	journal of animal ecology	2019	rousettinae	rousettus	madagascariensis	orthoparamyxovirinae	henipavirus	cedar virus	blood or serum	114	8		single	longitudinal	serology	luminex assay	CedV sF	blood	NA	madagascar	NA	moramizaha			NA	NA	2014	october	2016	january	NA
Brook, CE; Ranaivoson, HC; Broder, CC; Cunningham, AA; Heraud, JM; Peel, AJ; Gibson, L; Wood, JLN; Metcalf, CJ; Dobson, AP	Disentangling serology to elucidate henipa- and filovirus transmission in Madagascar fruit bats	journal of animal ecology	2019	rousettinae	rousettus	madagascariensis	orthoparamyxovirinae	henipavirus	hendra virus	blood or serum	114	7		single	longitudinal	serology	luminex assay	HeV sF	blood	NA	madagascar	NA	moramizaha			NA	NA	2014	october	2016	january	NA
Brook, CE; Ranaivoson, HC; Broder, CC; Cunningham, AA; Heraud, JM; Peel, AJ; Gibson, L; Wood, JLN; Metcalf, CJ; Dobson, AP	Disentangling serology to elucidate henipa- and filovirus transmission in Madagascar fruit bats	journal of animal ecology	2019	eidolinae	eidolon	dupreanum	orthoparamyxovirinae	henipavirus	hendra virus	blood or serum	2	2		single	longitudinal	serology	ELISA	HeV sF	blood	NA	madagascar	NA	angavobe			NA	NA	2005	november	2006	december	NA
Brook, CE; Ranaivoson, HC; Broder, CC; Cunningham, AA; Heraud, JM; Peel, AJ; Gibson, L; Wood, JLN; Metcalf, CJ; Dobson, AP	Disentangling serology to elucidate henipa- and filovirus transmission in Madagascar fruit bats	journal of animal ecology	2019	eidolinae	eidolon	dupreanum	orthoparamyxovirinae	henipavirus	hendra virus	blood or serum	141	15		single	longitudinal	serology	ELISA	HeV sG	blood	NA	madagascar	NA	angavobe			NA	NA	2005	november	2007	april	NA
Brook, CE; Ranaivoson, HC; Broder, CC; Cunningham, AA; Heraud, JM; Peel, AJ; Gibson, L; Wood, JLN; Metcalf, CJ; Dobson, AP	Disentangling serology to elucidate henipa- and filovirus transmission in Madagascar fruit bats	journal of animal ecology	2019	eidolinae	eidolon	dupreanum	orthoparamyxovirinae	henipavirus	nipah virus	blood or serum	160	27		single	longitudinal	serology	ELISA	NiV sG	blood	NA	madagascar	NA	angavobe			NA	NA	2005	november	2007	april	NA
Brook, CE; Ranaivoson, HC; Broder, CC; Cunningham, AA; Heraud, JM; Peel, AJ; Gibson, L; Wood, JLN; Metcalf, CJ; Dobson, AP	Disentangling serology to elucidate henipa- and filovirus transmission in Madagascar fruit bats	journal of animal ecology	2019	eidolinae	eidolon	dupreanum	orthoparamyxovirinae	henipavirus	hendra virus	blood or serum	5	5		single	longitudinal	serology	ELISA	HeV sF	blood	NA	madagascar	NA	angavokely			2006	NA	NA	february	NA	october	NA
Brook, CE; Ranaivoson, HC; Broder, CC; Cunningham, AA; Heraud, JM; Peel, AJ; Gibson, L; Wood, JLN; Metcalf, CJ; Dobson, AP	Disentangling serology to elucidate henipa- and filovirus transmission in Madagascar fruit bats	journal of animal ecology	2019	eidolinae	eidolon	dupreanum	orthoparamyxovirinae	henipavirus	hendra virus	blood or serum	220	24		single	longitudinal	serology	ELISA	HeV sG	blood	NA	madagascar	NA	angavokely			NA	NA	2005	november	2007	april	NA
Brook, CE; Ranaivoson, HC; Broder, CC; Cunningham, AA; Heraud, JM; Peel, AJ; Gibson, L; Wood, JLN; Metcalf, CJ; Dobson, AP	Disentangling serology to elucidate henipa- and filovirus transmission in Madagascar fruit bats	journal of animal ecology	2019	eidolinae	eidolon	dupreanum	orthoparamyxovirinae	henipavirus	nipah virus	blood or serum	257	55		single	longitudinal	serology	ELISA	NiV sG	blood	NA	madagascar	NA	angavokely			NA	NA	2005	november	2007	april	NA
Iehle, C; Razafitrimo, G; Razainirina, J; Andriaholinirina, N; Goodman, SM; Faure, C; Georges-Courbot, MC; Rousset, D; Reynes, JM	Henipavirus and Tioman virus antibodies in pteropodid bats, Madagascar	emerging infectious diseases	2007	eidolinae	eidolon	dupreanum	orthoparamyxovirinae	henipavirus	nipah virus	blood or serum	53	10		single	longitudinal	serology	ELISA	NA	blood	NA	madagascar	moramanga	marozevo			NA	NA	2003	may	2005	july	NA
Iehle, C; Razafitrimo, G; Razainirina, J; Andriaholinirina, N; Goodman, SM; Faure, C; Georges-Courbot, MC; Rousset, D; Reynes, JM	Henipavirus and Tioman virus antibodies in pteropodid bats, Madagascar	emerging infectious diseases	2007	eidolinae	eidolon	dupreanum	orthoparamyxovirinae	henipavirus	hendra virus	blood or serum	53	10		single	longitudinal	serology	ELISA	NA	blood	NA	madagascar	moramanga	marozevo			NA	NA	2003	may	2005	july	NA
Iehle, C; Razafitrimo, G; Razainirina, J; Andriaholinirina, N; Goodman, SM; Faure, C; Georges-Courbot, MC; Rousset, D; Reynes, JM	Henipavirus and Tioman virus antibodies in pteropodid bats, Madagascar	emerging infectious diseases	2007	eidolinae	eidolon	dupreanum	rubulavirinae	pararubulavirus	tioman virus	blood or serum	53	0		single	longitudinal	serology	ELISA	NA	blood	NA	madagascar	moramanga	marozevo			NA	NA	2003	may	2005	july	NA
Iehle, C; Razafitrimo, G; Razainirina, J; Andriaholinirina, N; Goodman, SM; Faure, C; Georges-Courbot, MC; Rousset, D; Reynes, JM	Henipavirus and Tioman virus antibodies in pteropodid bats, Madagascar	emerging infectious diseases	2007	eidolinae	eidolon	dupreanum	orthoparamyxovirinae	henipavirus	nipah virus	blood or serum	2	0		single	longitudinal	serology	ELISA	NA	blood	NA	madagascar	NA	miandrivazo			NA	NA	2003	may	2005	july	NA
Iehle, C; Razafitrimo, G; Razainirina, J; Andriaholinirina, N; Goodman, SM; Faure, C; Georges-Courbot, MC; Rousset, D; Reynes, JM	Henipavirus and Tioman virus antibodies in pteropodid bats, Madagascar	emerging infectious diseases	2007	eidolinae	eidolon	dupreanum	orthoparamyxovirinae	henipavirus	hendra virus	blood or serum	2	0		single	longitudinal	serology	ELISA	NA	blood	NA	madagascar	NA	miandrivazo			NA	NA	2003	may	2005	july	NA
Iehle, C; Razafitrimo, G; Razainirina, J; Andriaholinirina, N; Goodman, SM; Faure, C; Georges-Courbot, MC; Rousset, D; Reynes, JM	Henipavirus and Tioman virus antibodies in pteropodid bats, Madagascar	emerging infectious diseases	2007	eidolinae	eidolon	dupreanum	rubulavirinae	pararubulavirus	tioman virus	blood or serum	2	0		single	longitudinal	serology	ELISA	NA	blood	NA	madagascar	NA	miandrivazo			NA	NA	2003	may	2005	july	NA
Iehle, C; Razafitrimo, G; Razainirina, J; Andriaholinirina, N; Goodman, SM; Faure, C; Georges-Courbot, MC; Rousset, D; Reynes, JM	Henipavirus and Tioman virus antibodies in pteropodid bats, Madagascar	emerging infectious diseases	2007	eidolinae	eidolon	dupreanum	orthoparamyxovirinae	henipavirus	nipah virus	blood or serum	18	4		single	longitudinal	serology	ELISA	NA	blood	NA	madagascar	NA	ankarana			NA	NA	2003	may	2005	july	NA
Iehle, C; Razafitrimo, G; Razainirina, J; Andriaholinirina, N; Goodman, SM; Faure, C; Georges-Courbot, MC; Rousset, D; Reynes, JM	Henipavirus and Tioman virus antibodies in pteropodid bats, Madagascar	emerging infectious diseases	2007	eidolinae	eidolon	dupreanum	orthoparamyxovirinae	henipavirus	hendra virus	blood or serum	18	1		single	longitudinal	serology	ELISA	NA	blood	NA	madagascar	NA	ankarana			NA	NA	2003	may	2005	july	NA
Iehle, C; Razafitrimo, G; Razainirina, J; Andriaholinirina, N; Goodman, SM; Faure, C; Georges-Courbot, MC; Rousset, D; Reynes, JM	Henipavirus and Tioman virus antibodies in pteropodid bats, Madagascar	emerging infectious diseases	2007	eidolinae	eidolon	dupreanum	rubulavirinae	pararubulavirus	tioman virus	blood or serum	18	0		single	longitudinal	serology	ELISA	NA	blood	NA	madagascar	NA	ankarana			NA	NA	2003	may	2005	july	NA
Iehle, C; Razafitrimo, G; Razainirina, J; Andriaholinirina, N; Goodman, SM; Faure, C; Georges-Courbot, MC; Rousset, D; Reynes, JM	Henipavirus and Tioman virus antibodies in pteropodid bats, Madagascar	emerging infectious diseases	2007	pteropodinae	pteropus	rufus	orthoparamyxovirinae	henipavirus	nipah virus	blood or serum	33	2		single	longitudinal	serology	ELISA	NA	blood	NA	madagascar	moramanga	marovitsika			NA	NA	2003	may	2005	july	NA
Iehle, C; Razafitrimo, G; Razainirina, J; Andriaholinirina, N; Goodman, SM; Faure, C; Georges-Courbot, MC; Rousset, D; Reynes, JM	Henipavirus and Tioman virus antibodies in pteropodid bats, Madagascar	emerging infectious diseases	2007	pteropodinae	pteropus	rufus	orthoparamyxovirinae	henipavirus	hendra virus	blood or serum	33	2		single	longitudinal	serology	ELISA	NA	blood	NA	madagascar	moramanga	marovitsika			NA	NA	2003	may	2005	july	NA
Iehle, C; Razafitrimo, G; Razainirina, J; Andriaholinirina, N; Goodman, SM; Faure, C; Georges-Courbot, MC; Rousset, D; Reynes, JM	Henipavirus and Tioman virus antibodies in pteropodid bats, Madagascar	emerging infectious diseases	2007	pteropodinae	pteropus	rufus	rubulavirinae	pararubulavirus	tioman virus	blood or serum	33	0		single	longitudinal	serology	ELISA	NA	blood	NA	madagascar	moramanga	marovitsika			NA	NA	2003	may	2005	july	NA
Iehle, C; Razafitrimo, G; Razainirina, J; Andriaholinirina, N; Goodman, SM; Faure, C; Georges-Courbot, MC; Rousset, D; Reynes, JM	Henipavirus and Tioman virus antibodies in pteropodid bats, Madagascar	emerging infectious diseases	2007	pteropodinae	pteropus	rufus	orthoparamyxovirinae	henipavirus	nipah virus	blood or serum	112	4		single	longitudinal	serology	ELISA	NA	blood	NA	madagascar	NA	miandrivazo			NA	NA	2003	may	2005	july	NA
Iehle, C; Razafitrimo, G; Razainirina, J; Andriaholinirina, N; Goodman, SM; Faure, C; Georges-Courbot, MC; Rousset, D; Reynes, JM	Henipavirus and Tioman virus antibodies in pteropodid bats, Madagascar	emerging infectious diseases	2007	pteropodinae	pteropus	rufus	orthoparamyxovirinae	henipavirus	hendra virus	blood or serum	112	0		single	longitudinal	serology	ELISA	NA	blood	NA	madagascar	NA	miandrivazo			NA	NA	2003	may	2005	july	NA
Iehle, C; Razafitrimo, G; Razainirina, J; Andriaholinirina, N; Goodman, SM; Faure, C; Georges-Courbot, MC; Rousset, D; Reynes, JM	Henipavirus and Tioman virus antibodies in pteropodid bats, Madagascar	emerging infectious diseases	2007	pteropodinae	pteropus	rufus	rubulavirinae	pararubulavirus	tioman virus	blood or serum	112	1		single	longitudinal	serology	ELISA	NA	blood	NA	madagascar	NA	miandrivazo			NA	NA	2003	may	2005	july	NA
Iehle, C; Razafitrimo, G; Razainirina, J; Andriaholinirina, N; Goodman, SM; Faure, C; Georges-Courbot, MC; Rousset, D; Reynes, JM	Henipavirus and Tioman virus antibodies in pteropodid bats, Madagascar	emerging infectious diseases	2007	pteropodinae	pteropus	rufus	orthoparamyxovirinae	henipavirus	nipah virus	blood or serum	140	0		single	longitudinal	serology	ELISA	NA	blood	NA	madagascar	NA	marovoay			NA	NA	2003	may	2005	july	NA
Iehle, C; Razafitrimo, G; Razainirina, J; Andriaholinirina, N; Goodman, SM; Faure, C; Georges-Courbot, MC; Rousset, D; Reynes, JM	Henipavirus and Tioman virus antibodies in pteropodid bats, Madagascar	emerging infectious diseases	2007	pteropodinae	pteropus	rufus	orthoparamyxovirinae	henipavirus	hendra virus	blood or serum	140	0		single	longitudinal	serology	ELISA	NA	blood	NA	madagascar	NA	marovoay			NA	NA	2003	may	2005	july	NA
Iehle, C; Razafitrimo, G; Razainirina, J; Andriaholinirina, N; Goodman, SM; Faure, C; Georges-Courbot, MC; Rousset, D; Reynes, JM	Henipavirus and Tioman virus antibodies in pteropodid bats, Madagascar	emerging infectious diseases	2007	pteropodinae	pteropus	rufus	rubulavirinae	pararubulavirus	tioman virus	blood or serum	140	1		single	longitudinal	serology	ELISA	NA	blood	NA	madagascar	NA	marovoay			NA	NA	2003	may	2005	july	NA
Iehle, C; Razafitrimo, G; Razainirina, J; Andriaholinirina, N; Goodman, SM; Faure, C; Georges-Courbot, MC; Rousset, D; Reynes, JM	Henipavirus and Tioman virus antibodies in pteropodid bats, Madagascar	emerging infectious diseases	2007	pteropodinae	pteropus	rufus	orthoparamyxovirinae	henipavirus	nipah virus	blood or serum	27	0		single	longitudinal	serology	ELISA	NA	blood	NA	madagascar	NA	beroboka			NA	NA	2003	may	2005	july	NA
Iehle, C; Razafitrimo, G; Razainirina, J; Andriaholinirina, N; Goodman, SM; Faure, C; Georges-Courbot, MC; Rousset, D; Reynes, JM	Henipavirus and Tioman virus antibodies in pteropodid bats, Madagascar	emerging infectious diseases	2007	pteropodinae	pteropus	rufus	orthoparamyxovirinae	henipavirus	hendra virus	blood or serum	27	0		single	longitudinal	serology	ELISA	NA	blood	NA	madagascar	NA	beroboka			NA	NA	2003	may	2005	july	NA
Iehle, C; Razafitrimo, G; Razainirina, J; Andriaholinirina, N; Goodman, SM; Faure, C; Georges-Courbot, MC; Rousset, D; Reynes, JM	Henipavirus and Tioman virus antibodies in pteropodid bats, Madagascar	emerging infectious diseases	2007	pteropodinae	pteropus	rufus	rubulavirinae	pararubulavirus	tioman virus	blood or serum	27	0		single	longitudinal	serology	ELISA	NA	blood	NA	madagascar	NA	beroboka			NA	NA	2003	may	2005	july	NA
Iehle, C; Razafitrimo, G; Razainirina, J; Andriaholinirina, N; Goodman, SM; Faure, C; Georges-Courbot, MC; Rousset, D; Reynes, JM	Henipavirus and Tioman virus antibodies in pteropodid bats, Madagascar	emerging infectious diseases	2007	pteropodinae	pteropus	rufus	orthoparamyxovirinae	henipavirus	nipah virus	blood or serum	37	0		single	longitudinal	serology	ELISA	NA	blood	NA	madagascar	NA	vangaindrano			NA	NA	2003	may	2005	july	NA
Iehle, C; Razafitrimo, G; Razainirina, J; Andriaholinirina, N; Goodman, SM; Faure, C; Georges-Courbot, MC; Rousset, D; Reynes, JM	Henipavirus and Tioman virus antibodies in pteropodid bats, Madagascar	emerging infectious diseases	2007	pteropodinae	pteropus	rufus	orthoparamyxovirinae	henipavirus	hendra virus	blood or serum	37	0		single	longitudinal	serology	ELISA	NA	blood	NA	madagascar	NA	vangaindrano			NA	NA	2003	may	2005	july	NA
Iehle, C; Razafitrimo, G; Razainirina, J; Andriaholinirina, N; Goodman, SM; Faure, C; Georges-Courbot, MC; Rousset, D; Reynes, JM	Henipavirus and Tioman virus antibodies in pteropodid bats, Madagascar	emerging infectious diseases	2007	pteropodinae	pteropus	rufus	rubulavirinae	pararubulavirus	tioman virus	blood or serum	37	0		single	longitudinal	serology	ELISA	NA	blood	NA	madagascar	NA	vangaindrano			NA	NA	2003	may	2005	july	NA
Iehle, C; Razafitrimo, G; Razainirina, J; Andriaholinirina, N; Goodman, SM; Faure, C; Georges-Courbot, MC; Rousset, D; Reynes, JM	Henipavirus and Tioman virus antibodies in pteropodid bats, Madagascar	emerging infectious diseases	2007	rousettinae	rousettus	madagascariensis	orthoparamyxovirinae	henipavirus	nipah virus	blood or serum	5	0		single	longitudinal	serology	ELISA	NA	blood	NA	madagascar	NA	ankarana			NA	NA	2003	may	2005	july	NA
Iehle, C; Razafitrimo, G; Razainirina, J; Andriaholinirina, N; Goodman, SM; Faure, C; Georges-Courbot, MC; Rousset, D; Reynes, JM	Henipavirus and Tioman virus antibodies in pteropodid bats, Madagascar	emerging infectious diseases	2007	rousettinae	rousettus	madagascariensis	orthoparamyxovirinae	henipavirus	hendra virus	blood or serum	5	0		single	longitudinal	serology	ELISA	NA	blood	NA	madagascar	NA	ankarana			NA	NA	2003	may	2005	july	NA
Iehle, C; Razafitrimo, G; Razainirina, J; Andriaholinirina, N; Goodman, SM; Faure, C; Georges-Courbot, MC; Rousset, D; Reynes, JM	Henipavirus and Tioman virus antibodies in pteropodid bats, Madagascar	emerging infectious diseases	2007	rousettinae	rousettus	madagascariensis	rubulavirinae	pararubulavirus	tioman virus	blood or serum	5	1		single	longitudinal	serology	ELISA	NA	blood	NA	madagascar	NA	ankarana			NA	NA	2003	may	2005	july	NA
Iehle, C; Razafitrimo, G; Razainirina, J; Andriaholinirina, N; Goodman, SM; Faure, C; Georges-Courbot, MC; Rousset, D; Reynes, JM	Henipavirus and Tioman virus antibodies in pteropodid bats, Madagascar	emerging infectious diseases	2007	NA	NA	NA	NA	NA	NA	urine	118	0		single, pooled	longitudinal	virus isolation	cell culture	NA	urine	0	madagascar	NA	NA			NA	NA	2003	may	2005	july	NA	samples taken from various sites and species (pteropus rufus, eidolon dupreanum, and rousettus madagascariensis); sample sizes not specified
Iehle, C; Razafitrimo, G; Razainirina, J; Andriaholinirina, N; Goodman, SM; Faure, C; Georges-Courbot, MC; Rousset, D; Reynes, JM	Henipavirus and Tioman virus antibodies in pteropodid bats, Madagascar	emerging infectious diseases	2007	NA	NA	NA	NA	NA	NA	saliva	285	0		single	longitudinal	virus isolation	cell culture	NA	swab	0	madagascar	NA	NA			NA	NA	2003	may	2005	july	NA	samples taken from various sites and species (pteropus rufus, eidolon dupreanum, and rousettus madagascariensis); sample sizes not specified
Sendow, I; Ratnawati, A; Taylor, T; Adjid, RMA; Saepulloh, M; Barr, J; Wong, F; Daniels, P; Field, H	Nipah Virus in the Fruit Bat Pteropus vampyrus in Sumatera, Indonesia	plos one	2013	pteropodinae	pteropus	vampyrus	orthoparamyxovirinae	henipavirus	nipah virus	urine	10	0		pooled	cross-sectional	PCR	RT-PCR	N, M	urine	NA	indonesia	sumatra	kota medan			2009	may	NA	NA	NA	NA	NA
Sendow, I; Ratnawati, A; Taylor, T; Adjid, RMA; Saepulloh, M; Barr, J; Wong, F; Daniels, P; Field, H	Nipah Virus in the Fruit Bat Pteropus vampyrus in Sumatera, Indonesia	plos one	2013	pteropodinae	pteropus	vampyrus	orthoparamyxovirinae	henipavirus	nipah virus	urine	14	0		single	cross-sectional	PCR	RT-PCR	N, M	urine	NA	indonesia	sumatra	kota medan			2009	may	NA	NA	NA	NA	NA
Sendow, I; Ratnawati, A; Taylor, T; Adjid, RMA; Saepulloh, M; Barr, J; Wong, F; Daniels, P; Field, H	Nipah Virus in the Fruit Bat Pteropus vampyrus in Sumatera, Indonesia	plos one	2013	pteropodinae	pteropus	vampyrus	orthoparamyxovirinae	henipavirus	nipah virus	saliva	24	0		single	cross-sectional	PCR	RT-PCR	N, M	swab	NA	indonesia	sumatra	kota medan			2009	may	NA	NA	NA	NA	NA
Sendow, I; Ratnawati, A; Taylor, T; Adjid, RMA; Saepulloh, M; Barr, J; Wong, F; Daniels, P; Field, H	Nipah Virus in the Fruit Bat Pteropus vampyrus in Sumatera, Indonesia	plos one	2013	pteropodinae	pteropus	vampyrus	orthoparamyxovirinae	henipavirus	nipah virus	blood or serum	24	8		single	cross-sectional	serology	luminex assay	NiV sG	swab	NA	indonesia	sumatra	kota medan			2009	may	NA	NA	NA	NA	NA
Sendow, I; Ratnawati, A; Taylor, T; Adjid, RMA; Saepulloh, M; Barr, J; Wong, F; Daniels, P; Field, H	Nipah Virus in the Fruit Bat Pteropus vampyrus in Sumatera, Indonesia	plos one	2013	pteropodinae	pteropus	vampyrus	orthoparamyxovirinae	henipavirus	hendra virus	blood or serum	24	2		single	cross-sectional	serology	luminex assay	HeV sG	swab	NA	indonesia	sumatra	kota medan			2009	may	NA	NA	NA	NA	NA
Sendow, I; Ratnawati, A; Taylor, T; Adjid, RMA; Saepulloh, M; Barr, J; Wong, F; Daniels, P; Field, H	Nipah Virus in the Fruit Bat Pteropus vampyrus in Sumatera, Indonesia	plos one	2013	pteropodinae	pteropus	vampyrus	orthoparamyxovirinae	henipavirus	nipah virus	urine	22	2		pooled	cross-sectional	PCR	RT-PCR	N, M	urine	NA	indonesia	sumatra	deli serdang			2009	may	NA	NA	NA	NA	NA
Sendow, I; Ratnawati, A; Taylor, T; Adjid, RMA; Saepulloh, M; Barr, J; Wong, F; Daniels, P; Field, H	Nipah Virus in the Fruit Bat Pteropus vampyrus in Sumatera, Indonesia	plos one	2013	pteropodinae	pteropus	vampyrus	orthoparamyxovirinae	henipavirus	nipah virus	urine	27	1		single	cross-sectional	PCR	RT-PCR	N, M	urine	NA	indonesia	sumatra	deli serdang			2009	may	NA	NA	NA	NA	NA
Sendow, I; Ratnawati, A; Taylor, T; Adjid, RMA; Saepulloh, M; Barr, J; Wong, F; Daniels, P; Field, H	Nipah Virus in the Fruit Bat Pteropus vampyrus in Sumatera, Indonesia	plos one	2013	pteropodinae	pteropus	vampyrus	orthoparamyxovirinae	henipavirus	nipah virus	saliva	47	1		single	cross-sectional	PCR	RT-PCR	N, M	swab	NA	indonesia	sumatra	deli serdang			2009	may	NA	NA	NA	NA	NA
Sendow, I; Ratnawati, A; Taylor, T; Adjid, RMA; Saepulloh, M; Barr, J; Wong, F; Daniels, P; Field, H	Nipah Virus in the Fruit Bat Pteropus vampyrus in Sumatera, Indonesia	plos one	2013	pteropodinae	pteropus	vampyrus	orthoparamyxovirinae	henipavirus	nipah virus	blood or serum	47	21		single	cross-sectional	serology	luminex assay	NiV sG	swab	NA	indonesia	sumatra	deli serdang			2009	may	NA	NA	NA	NA	NA
Sendow, I; Ratnawati, A; Taylor, T; Adjid, RMA; Saepulloh, M; Barr, J; Wong, F; Daniels, P; Field, H	Nipah Virus in the Fruit Bat Pteropus vampyrus in Sumatera, Indonesia	plos one	2013	pteropodinae	pteropus	vampyrus	orthoparamyxovirinae	henipavirus	hendra virus	blood or serum	47	5		single	cross-sectional	serology	luminex assay	HeV sG	swab	NA	indonesia	sumatra	deli serdang			2009	may	NA	NA	NA	NA	NA
Hayman, DTS; Suu-Ire, R; Breed, AC; McEachern, JA; Wang, LF; Wood, JLN; Cunningham, AA	Evidence of Henipavirus Infection in West African Fruit Bats	plos one	2008	epomophorinae	epomophorus	gambianus	orthoparamyxovirinae	henipavirus	hendra virus	blood or serum	89	0		single	cross-sectional	serology	luminex assay	HeV sG	blood	NA	ghana	accra	woodland outskirts			2007	january, may	NA	NA	NA	NA	NA
Hayman, DTS; Suu-Ire, R; Breed, AC; McEachern, JA; Wang, LF; Wood, JLN; Cunningham, AA	Evidence of Henipavirus Infection in West African Fruit Bats	plos one	2008	epomophorinae	epomophorus	gambianus	orthoparamyxovirinae	henipavirus	nipah virus	blood or serum	89	1		single	cross-sectional	serology	luminex assay	NiV sG	blood	NA	ghana	accra	woodland outskirts			2007	january, may	NA	NA	NA	NA	NA
Hayman, DTS; Suu-Ire, R; Breed, AC; McEachern, JA; Wang, LF; Wood, JLN; Cunningham, AA	Evidence of Henipavirus Infection in West African Fruit Bats	plos one	2008	eidolinae	eidolon	helvum	orthoparamyxovirinae	henipavirus	hendra virus	blood or serum	59	13		single	cross-sectional	serology	luminex assay	HeV sG	blood	NA	ghana	accra	city center			2007	january, may	NA	NA	NA	NA	NA
Hayman, DTS; Suu-Ire, R; Breed, AC; McEachern, JA; Wang, LF; Wood, JLN; Cunningham, AA	Evidence of Henipavirus Infection in West African Fruit Bats	plos one	2008	eidolinae	eidolon	helvum	orthoparamyxovirinae	henipavirus	nipah virus	blood or serum	59	23		single	cross-sectional	serology	luminex assay	NiV sG	blood	NA	ghana	accra	city center			2007	january, may	NA	NA	NA	NA	NA
Hayman, DTS; Suu-Ire, R; Breed, AC; McEachern, JA; Wang, LF; Wood, JLN; Cunningham, AA	Evidence of Henipavirus Infection in West African Fruit Bats	plos one	2008	epomophorinae	epomops	franqueti	orthoparamyxovirinae	henipavirus	hendra virus	blood or serum	29	0		single	cross-sectional	serology	luminex assay	HeV sG	blood	NA	ghana	pra, kibi, adoagyiri, oyibi	NA			2007	january, may	NA	NA	NA	NA	NA
Hayman, DTS; Suu-Ire, R; Breed, AC; McEachern, JA; Wang, LF; Wood, JLN; Cunningham, AA	Evidence of Henipavirus Infection in West African Fruit Bats	plos one	2008	epomophorinae	epomops	franqueti	orthoparamyxovirinae	henipavirus	nipah virus	blood or serum	29	0		single	cross-sectional	serology	luminex assay	NiV sG	blood	NA	ghana	pra, kibi, adoagyiri, oyibi	NA			2007	january, may	NA	NA	NA	NA	NA
Hayman, DTS; Suu-Ire, R; Breed, AC; McEachern, JA; Wang, LF; Wood, JLN; Cunningham, AA	Evidence of Henipavirus Infection in West African Fruit Bats	plos one	2008	epomophorinae	epomops	buettikoferi	orthoparamyxovirinae	henipavirus	hendra virus	blood or serum	7	0		single	cross-sectional	serology	luminex assay	HeV sG	blood	NA	ghana	pra, kibi, adoagyiri, oyibi	NA			2007	january, may	NA	NA	NA	NA	NA
Hayman, DTS; Suu-Ire, R; Breed, AC; McEachern, JA; Wang, LF; Wood, JLN; Cunningham, AA	Evidence of Henipavirus Infection in West African Fruit Bats	plos one	2008	epomophorinae	epomops	buettikoferi	orthoparamyxovirinae	henipavirus	nipah virus	blood or serum	7	0		single	cross-sectional	serology	luminex assay	NiV sG	blood	NA	ghana	pra, kibi, adoagyiri, oyibi	NA			2007	january, may	NA	NA	NA	NA	NA
Hayman, DTS; Suu-Ire, R; Breed, AC; McEachern, JA; Wang, LF; Wood, JLN; Cunningham, AA	Evidence of Henipavirus Infection in West African Fruit Bats	plos one	2008	epomophorinae	hypsignathus	monstrosus	orthoparamyxovirinae	henipavirus	hendra virus	blood or serum	18	0		single	cross-sectional	serology	luminex assay	HeV sG	blood	NA	ghana	pra, kibi, adoagyiri, oyibi	NA			2007	january, may	NA	NA	NA	NA	NA
Hayman, DTS; Suu-Ire, R; Breed, AC; McEachern, JA; Wang, LF; Wood, JLN; Cunningham, AA	Evidence of Henipavirus Infection in West African Fruit Bats	plos one	2008	epomophorinae	hypsignathus	monstrosus	orthoparamyxovirinae	henipavirus	nipah virus	blood or serum	18	1		single	cross-sectional	serology	luminex assay	NiV sG	blood	NA	ghana	pra, kibi, adoagyiri, oyibi	NA			2007	january, may	NA	NA	NA	NA	NA
Hayman, DTS; Suu-Ire, R; Breed, AC; McEachern, JA; Wang, LF; Wood, JLN; Cunningham, AA	Evidence of Henipavirus Infection in West African Fruit Bats	plos one	2008	epomophorinae	nanonycteris	veldkampii	orthoparamyxovirinae	henipavirus	hendra virus	blood or serum	4	0		single	cross-sectional	serology	luminex assay	HeV sG	blood	NA	ghana	pra, kibi, adoagyiri, oyibi	NA			2007	january, may	NA	NA	NA	NA	NA
Hayman, DTS; Suu-Ire, R; Breed, AC; McEachern, JA; Wang, LF; Wood, JLN; Cunningham, AA	Evidence of Henipavirus Infection in West African Fruit Bats	plos one	2008	epomophorinae	nanonycteris	veldkampii	orthoparamyxovirinae	henipavirus	nipah virus	blood or serum	4	0		single	cross-sectional	serology	luminex assay	NiV sG	blood	NA	ghana	pra, kibi, adoagyiri, oyibi	NA			2007	january, may	NA	NA	NA	NA	NA
Breed, AC; Meers, J; Sendow, I; Bossart, KN; Barr, JA; Smith, I; Wacharapluesadee, S; Wang, LF; Field, HE	The Distribution of Henipaviruses in Southeast Asia and Australasia: Is Wallace's Line a Barrier to Nipah Virus?	plos one	2013	pteropodinae	pteropus	alecto	orthoparamyxovirinae	henipavirus	hendra virus	blood or serum	64	1		single	cross-sectional	PCR	RT-PCR	M	blood	0	australia	queensland	townsville			2005	january	NA	NA	NA	NA	NA
Breed, AC; Meers, J; Sendow, I; Bossart, KN; Barr, JA; Smith, I; Wacharapluesadee, S; Wang, LF; Field, HE	The Distribution of Henipaviruses in Southeast Asia and Australasia: Is Wallace's Line a Barrier to Nipah Virus?	plos one	2013	pteropodinae	pteropus	alecto	orthoparamyxovirinae	henipavirus	hendra virus	urine	64	1		single	cross-sectional	PCR	RT-PCR	M	swab	0	australia	queensland	townsville			2006	february	NA	NA	NA	NA	NA
Breed, AC; Meers, J; Sendow, I; Bossart, KN; Barr, JA; Smith, I; Wacharapluesadee, S; Wang, LF; Field, HE	The Distribution of Henipaviruses in Southeast Asia and Australasia: Is Wallace's Line a Barrier to Nipah Virus?	plos one	2013	pteropodinae	pteropus	alecto	orthoparamyxovirinae	henipavirus	hendra virus	saliva	64	1		single	cross-sectional	PCR	RT-PCR	M	swab	0	australia	queensland	townsville			2007	march	NA	NA	NA	NA	NA
Breed, AC; Meers, J; Sendow, I; Bossart, KN; Barr, JA; Smith, I; Wacharapluesadee, S; Wang, LF; Field, HE	The Distribution of Henipaviruses in Southeast Asia and Australasia: Is Wallace's Line a Barrier to Nipah Virus?	plos one	2013	pteropodinae	pteropus	alecto	orthoparamyxovirinae	henipavirus	hendra virus	blood or serum	64	28		single	cross-sectional	serology	virus neutralization test	NA	blood	NA	australia	queensland	townsville			2008	april	NA	NA	NA	NA	NA
Breed, AC; Meers, J; Sendow, I; Bossart, KN; Barr, JA; Smith, I; Wacharapluesadee, S; Wang, LF; Field, HE	The Distribution of Henipaviruses in Southeast Asia and Australasia: Is Wallace's Line a Barrier to Nipah Virus?	plos one	2013	pteropodinae	pteropus	conspicillatus	orthoparamyxovirinae	henipavirus	hendra virus	blood or serum	180	0		single	cross-sectional	PCR	RT-PCR	M	blood	NA	australia	queensland	cairns			2005	june, november	NA	NA	NA	NA	NA
Breed, AC; Meers, J; Sendow, I; Bossart, KN; Barr, JA; Smith, I; Wacharapluesadee, S; Wang, LF; Field, HE	The Distribution of Henipaviruses in Southeast Asia and Australasia: Is Wallace's Line a Barrier to Nipah Virus?	plos one	2013	pteropodinae	pteropus	conspicillatus	orthoparamyxovirinae	henipavirus	hendra virus	urine	180	0		single	cross-sectional	PCR	RT-PCR	M	swab	NA	australia	queensland	cairns			2005	june, november	NA	NA	NA	NA	NA
Breed, AC; Meers, J; Sendow, I; Bossart, KN; Barr, JA; Smith, I; Wacharapluesadee, S; Wang, LF; Field, HE	The Distribution of Henipaviruses in Southeast Asia and Australasia: Is Wallace's Line a Barrier to Nipah Virus?	plos one	2013	pteropodinae	pteropus	conspicillatus	orthoparamyxovirinae	henipavirus	hendra virus	saliva	180	0		single	cross-sectional	PCR	RT-PCR	M	swab	NA	australia	queensland	cairns			2005	june, november	NA	NA	NA	NA	NA
Breed, AC; Meers, J; Sendow, I; Bossart, KN; Barr, JA; Smith, I; Wacharapluesadee, S; Wang, LF; Field, HE	The Distribution of Henipaviruses in Southeast Asia and Australasia: Is Wallace's Line a Barrier to Nipah Virus?	plos one	2013	pteropodinae	pteropus	conspicillatus	orthoparamyxovirinae	henipavirus	hendra virus	blood or serum	180	52		single	cross-sectional	serology	virus neutralization test	NA	blood	NA	australia	queensland	cairns			2005	june, november	NA	NA	NA	NA	NA
Breed, AC; Meers, J; Sendow, I; Bossart, KN; Barr, JA; Smith, I; Wacharapluesadee, S; Wang, LF; Field, HE	The Distribution of Henipaviruses in Southeast Asia and Australasia: Is Wallace's Line a Barrier to Nipah Virus?	plos one	2013	pteropodinae	pteropus	conspicillatus	orthoparamyxovirinae	henipavirus	nipah virus	blood or serum	180	0		single	cross-sectional	PCR	RT-PCR	N	blood	NA	australia	queensland	cairns			2005	june, november	NA	NA	NA	NA	NA
Breed, AC; Meers, J; Sendow, I; Bossart, KN; Barr, JA; Smith, I; Wacharapluesadee, S; Wang, LF; Field, HE	The Distribution of Henipaviruses in Southeast Asia and Australasia: Is Wallace's Line a Barrier to Nipah Virus?	plos one	2013	pteropodinae	pteropus	conspicillatus	orthoparamyxovirinae	henipavirus	nipah virus	urine	180	0		single	cross-sectional	PCR	RT-PCR	N	swab	NA	australia	queensland	cairns			2005	june, november	NA	NA	NA	NA	NA
Breed, AC; Meers, J; Sendow, I; Bossart, KN; Barr, JA; Smith, I; Wacharapluesadee, S; Wang, LF; Field, HE	The Distribution of Henipaviruses in Southeast Asia and Australasia: Is Wallace's Line a Barrier to Nipah Virus?	plos one	2013	pteropodinae	pteropus	conspicillatus	orthoparamyxovirinae	henipavirus	nipah virus	saliva	180	0		single	cross-sectional	PCR	RT-PCR	N	swab	NA	australia	queensland	cairns			2005	june, november	NA	NA	NA	NA	NA
Breed, AC; Meers, J; Sendow, I; Bossart, KN; Barr, JA; Smith, I; Wacharapluesadee, S; Wang, LF; Field, HE	The Distribution of Henipaviruses in Southeast Asia and Australasia: Is Wallace's Line a Barrier to Nipah Virus?	plos one	2013	pteropodinae	pteropus	conspicillatus	orthoparamyxovirinae	henipavirus	nipah virus	blood or serum	180	8		single	cross-sectional	serology	virus neutralization test	NA	blood	NA	australia	queensland	cairns			2005	june, november	NA	NA	NA	NA	NA
Breed, AC; Meers, J; Sendow, I; Bossart, KN; Barr, JA; Smith, I; Wacharapluesadee, S; Wang, LF; Field, HE	The Distribution of Henipaviruses in Southeast Asia and Australasia: Is Wallace's Line a Barrier to Nipah Virus?	plos one	2013	pteropodinae	pteropus	conspicillatus	orthoparamyxovirinae	henipavirus	hendra virus, nipah virus	blood or serum	180	59		single	cross-sectional	serology	virus neutralization test	NA	blood	NA	australia	queensland	cairns			2005	june, november	NA	NA	NA	NA	NA
Breed, AC; Meers, J; Sendow, I; Bossart, KN; Barr, JA; Smith, I; Wacharapluesadee, S; Wang, LF; Field, HE	The Distribution of Henipaviruses in Southeast Asia and Australasia: Is Wallace's Line a Barrier to Nipah Virus?	plos one	2013	pteropodinae	pteropus	alecto	orthoparamyxovirinae	henipavirus	hendra virus	blood or serum	15	0		single	cross-sectional	PCR	RT-PCR	M	blood	NA	papua new guinea	western province, madang province				NA	NA	NA	NA	NA	NA	NA	n=56 western province, n=53 madang province
Breed, AC; Meers, J; Sendow, I; Bossart, KN; Barr, JA; Smith, I; Wacharapluesadee, S; Wang, LF; Field, HE	The Distribution of Henipaviruses in Southeast Asia and Australasia: Is Wallace's Line a Barrier to Nipah Virus?	plos one	2013	pteropodinae	pteropus	alecto	orthoparamyxovirinae	henipavirus	hendra virus	urine	15	0		single	cross-sectional	PCR	RT-PCR	M	swab	NA	papua new guinea	western province, madang province				NA	NA	NA	NA	NA	NA	NA	n=56 western province, n=53 madang province
Breed, AC; Meers, J; Sendow, I; Bossart, KN; Barr, JA; Smith, I; Wacharapluesadee, S; Wang, LF; Field, HE	The Distribution of Henipaviruses in Southeast Asia and Australasia: Is Wallace's Line a Barrier to Nipah Virus?	plos one	2013	pteropodinae	pteropus	alecto	orthoparamyxovirinae	henipavirus	hendra virus	saliva	15	0		single	cross-sectional	PCR	RT-PCR	M	swab	NA	papua new guinea	western province, madang province				NA	NA	NA	NA	NA	NA	NA	n=56 western province, n=53 madang province
Breed, AC; Meers, J; Sendow, I; Bossart, KN; Barr, JA; Smith, I; Wacharapluesadee, S; Wang, LF; Field, HE	The Distribution of Henipaviruses in Southeast Asia and Australasia: Is Wallace's Line a Barrier to Nipah Virus?	plos one	2013	pteropodinae	pteropus	alecto	orthoparamyxovirinae	henipavirus	hendra virus	blood or serum	15	1		single	cross-sectional	serology	virus neutralization test	NA	blood	NA	papua new guinea	western province, madang province				NA	NA	NA	NA	NA	NA	NA	n=56 western province, n=53 madang province, 66/109 VNT results previously reported in Breed et al. 2010
Breed, AC; Meers, J; Sendow, I; Bossart, KN; Barr, JA; Smith, I; Wacharapluesadee, S; Wang, LF; Field, HE	The Distribution of Henipaviruses in Southeast Asia and Australasia: Is Wallace's Line a Barrier to Nipah Virus?	plos one	2013	pteropodinae	pteropus	alecto	orthoparamyxovirinae	henipavirus	nipah virus	blood or serum	15	0		single	cross-sectional	PCR	RT-PCR	N	blood	NA	papua new guinea	western province, madang province				NA	NA	NA	NA	NA	NA	NA	n=56 western province, n=53 madang province
Breed, AC; Meers, J; Sendow, I; Bossart, KN; Barr, JA; Smith, I; Wacharapluesadee, S; Wang, LF; Field, HE	The Distribution of Henipaviruses in Southeast Asia and Australasia: Is Wallace's Line a Barrier to Nipah Virus?	plos one	2013	pteropodinae	pteropus	alecto	orthoparamyxovirinae	henipavirus	nipah virus	urine	15	0		single	cross-sectional	PCR	RT-PCR	N	swab	NA	papua new guinea	western province, madang province				NA	NA	NA	NA	NA	NA	NA	n=56 western province, n=53 madang province
Breed, AC; Meers, J; Sendow, I; Bossart, KN; Barr, JA; Smith, I; Wacharapluesadee, S; Wang, LF; Field, HE	The Distribution of Henipaviruses in Southeast Asia and Australasia: Is Wallace's Line a Barrier to Nipah Virus?	plos one	2013	pteropodinae	pteropus	alecto	orthoparamyxovirinae	henipavirus	nipah virus	saliva	15	0		single	cross-sectional	PCR	RT-PCR	N	swab	NA	papua new guinea	western province, madang province				NA	NA	NA	NA	NA	NA	NA	n=56 western province, n=53 madang province
Breed, AC; Meers, J; Sendow, I; Bossart, KN; Barr, JA; Smith, I; Wacharapluesadee, S; Wang, LF; Field, HE	The Distribution of Henipaviruses in Southeast Asia and Australasia: Is Wallace's Line a Barrier to Nipah Virus?	plos one	2013	pteropodinae	pteropus	alecto	orthoparamyxovirinae	henipavirus	nipah virus	blood or serum	15	0		single	cross-sectional	serology	virus neutralization test	NA	blood	NA	papua new guinea	western province, madang province				NA	NA	NA	NA	NA	NA	NA	n=56 western province, n=53 madang province, 66/109 VNT results previously reported in Breed et al. 2010
Breed, AC; Meers, J; Sendow, I; Bossart, KN; Barr, JA; Smith, I; Wacharapluesadee, S; Wang, LF; Field, HE	The Distribution of Henipaviruses in Southeast Asia and Australasia: Is Wallace's Line a Barrier to Nipah Virus?	plos one	2013	pteropodinae	pteropus	alecto	orthoparamyxovirinae	henipavirus	hendra virus, nipah virus	blood or serum	15	4		single	cross-sectional	serology	virus neutralization test	NA	blood	NA	papua new guinea	western province, madang province				NA	NA	NA	NA	NA	NA	NA	n=56 western province, n=53 madang province, 66/109 VNT results previously reported in Breed et al. 2010
Breed, AC; Meers, J; Sendow, I; Bossart, KN; Barr, JA; Smith, I; Wacharapluesadee, S; Wang, LF; Field, HE	The Distribution of Henipaviruses in Southeast Asia and Australasia: Is Wallace's Line a Barrier to Nipah Virus?	plos one	2013	pteropodinae	pteropus	conspicillatus	orthoparamyxovirinae	henipavirus	hendra virus	blood or serum	53	0		single	cross-sectional	PCR	RT-PCR	M	blood	NA	papua new guinea	western province, madang province				NA	NA	NA	NA	NA	NA	NA	n=56 western province, n=53 madang province
Breed, AC; Meers, J; Sendow, I; Bossart, KN; Barr, JA; Smith, I; Wacharapluesadee, S; Wang, LF; Field, HE	The Distribution of Henipaviruses in Southeast Asia and Australasia: Is Wallace's Line a Barrier to Nipah Virus?	plos one	2013	pteropodinae	pteropus	conspicillatus	orthoparamyxovirinae	henipavirus	hendra virus	urine	53	0		single	cross-sectional	PCR	RT-PCR	M	swab	NA	papua new guinea	western province, madang province				NA	NA	NA	NA	NA	NA	NA	n=56 western province, n=53 madang province
Breed, AC; Meers, J; Sendow, I; Bossart, KN; Barr, JA; Smith, I; Wacharapluesadee, S; Wang, LF; Field, HE	The Distribution of Henipaviruses in Southeast Asia and Australasia: Is Wallace's Line a Barrier to Nipah Virus?	plos one	2013	pteropodinae	pteropus	conspicillatus	orthoparamyxovirinae	henipavirus	hendra virus	saliva	53	0		single	cross-sectional	PCR	RT-PCR	M	swab	NA	papua new guinea	western province, madang province				NA	NA	NA	NA	NA	NA	NA	n=56 western province, n=53 madang province
Breed, AC; Meers, J; Sendow, I; Bossart, KN; Barr, JA; Smith, I; Wacharapluesadee, S; Wang, LF; Field, HE	The Distribution of Henipaviruses in Southeast Asia and Australasia: Is Wallace's Line a Barrier to Nipah Virus?	plos one	2013	pteropodinae	pteropus	conspicillatus	orthoparamyxovirinae	henipavirus	hendra virus	blood or serum	53	2		single	cross-sectional	serology	virus neutralization test	NA	blood	NA	papua new guinea	western province, madang province				NA	NA	NA	NA	NA	NA	NA	n=56 western province, n=53 madang province, 66/109 VNT results previously reported in Breed et al. 2010
Breed, AC; Meers, J; Sendow, I; Bossart, KN; Barr, JA; Smith, I; Wacharapluesadee, S; Wang, LF; Field, HE	The Distribution of Henipaviruses in Southeast Asia and Australasia: Is Wallace's Line a Barrier to Nipah Virus?	plos one	2013	pteropodinae	pteropus	conspicillatus	orthoparamyxovirinae	henipavirus	nipah virus	blood or serum	53	0		single	cross-sectional	PCR	RT-PCR	N	blood	NA	papua new guinea	western province, madang province				NA	NA	NA	NA	NA	NA	NA	n=56 western province, n=53 madang province
Breed, AC; Meers, J; Sendow, I; Bossart, KN; Barr, JA; Smith, I; Wacharapluesadee, S; Wang, LF; Field, HE	The Distribution of Henipaviruses in Southeast Asia and Australasia: Is Wallace's Line a Barrier to Nipah Virus?	plos one	2013	pteropodinae	pteropus	conspicillatus	orthoparamyxovirinae	henipavirus	nipah virus	urine	53	0		single	cross-sectional	PCR	RT-PCR	N	swab	NA	papua new guinea	western province, madang province				NA	NA	NA	NA	NA	NA	NA	n=56 western province, n=53 madang province
Breed, AC; Meers, J; Sendow, I; Bossart, KN; Barr, JA; Smith, I; Wacharapluesadee, S; Wang, LF; Field, HE	The Distribution of Henipaviruses in Southeast Asia and Australasia: Is Wallace's Line a Barrier to Nipah Virus?	plos one	2013	pteropodinae	pteropus	conspicillatus	orthoparamyxovirinae	henipavirus	nipah virus	saliva	53	0		single	cross-sectional	PCR	RT-PCR	N	swab	NA	papua new guinea	western province, madang province				NA	NA	NA	NA	NA	NA	NA	n=56 western province, n=53 madang province
Breed, AC; Meers, J; Sendow, I; Bossart, KN; Barr, JA; Smith, I; Wacharapluesadee, S; Wang, LF; Field, HE	The Distribution of Henipaviruses in Southeast Asia and Australasia: Is Wallace's Line a Barrier to Nipah Virus?	plos one	2013	pteropodinae	pteropus	conspicillatus	orthoparamyxovirinae	henipavirus	nipah virus	blood or serum	53	2		single	cross-sectional	serology	virus neutralization test	NA	blood	NA	papua new guinea	western province, madang province				NA	NA	NA	NA	NA	NA	NA	n=56 western province, n=53 madang province, 66/109 VNT results previously reported in Breed et al. 2010
Breed, AC; Meers, J; Sendow, I; Bossart, KN; Barr, JA; Smith, I; Wacharapluesadee, S; Wang, LF; Field, HE	The Distribution of Henipaviruses in Southeast Asia and Australasia: Is Wallace's Line a Barrier to Nipah Virus?	plos one	2013	pteropodinae	pteropus	conspicillatus	orthoparamyxovirinae	henipavirus	hendra virus, nipah virus	blood or serum	53	30		single	cross-sectional	serology	virus neutralization test	NA	blood	NA	papua new guinea	western province, madang province				NA	NA	NA	NA	NA	NA	NA	n=56 western province, n=53 madang province, 66/109 VNT results previously reported in Breed et al. 2010
Breed, AC; Meers, J; Sendow, I; Bossart, KN; Barr, JA; Smith, I; Wacharapluesadee, S; Wang, LF; Field, HE	The Distribution of Henipaviruses in Southeast Asia and Australasia: Is Wallace's Line a Barrier to Nipah Virus?	plos one	2013	pteropodinae	pteropus	neohibernicus	orthoparamyxovirinae	henipavirus	hendra virus	blood or serum	9	0		single	cross-sectional	PCR	RT-PCR	M	blood	NA	papua new guinea	western province, madang province				NA	NA	NA	NA	NA	NA	NA	n=56 western province, n=53 madang province
Breed, AC; Meers, J; Sendow, I; Bossart, KN; Barr, JA; Smith, I; Wacharapluesadee, S; Wang, LF; Field, HE	The Distribution of Henipaviruses in Southeast Asia and Australasia: Is Wallace's Line a Barrier to Nipah Virus?	plos one	2013	pteropodinae	pteropus	neohibernicus	orthoparamyxovirinae	henipavirus	hendra virus	urine	9	0		single	cross-sectional	PCR	RT-PCR	M	swab	NA	papua new guinea	western province, madang province				NA	NA	NA	NA	NA	NA	NA	n=56 western province, n=53 madang province
Breed, AC; Meers, J; Sendow, I; Bossart, KN; Barr, JA; Smith, I; Wacharapluesadee, S; Wang, LF; Field, HE	The Distribution of Henipaviruses in Southeast Asia and Australasia: Is Wallace's Line a Barrier to Nipah Virus?	plos one	2013	pteropodinae	pteropus	neohibernicus	orthoparamyxovirinae	henipavirus	hendra virus	saliva	9	0		single	cross-sectional	PCR	RT-PCR	M	swab	NA	papua new guinea	western province, madang province				NA	NA	NA	NA	NA	NA	NA	n=56 western province, n=53 madang province
Breed, AC; Meers, J; Sendow, I; Bossart, KN; Barr, JA; Smith, I; Wacharapluesadee, S; Wang, LF; Field, HE	The Distribution of Henipaviruses in Southeast Asia and Australasia: Is Wallace's Line a Barrier to Nipah Virus?	plos one	2013	pteropodinae	pteropus	neohibernicus	orthoparamyxovirinae	henipavirus	hendra virus	blood or serum	9	1		single	cross-sectional	serology	virus neutralization test	NA	blood	NA	papua new guinea	western province, madang province				NA	NA	NA	NA	NA	NA	NA	n=56 western province, n=53 madang province, 66/109 VNT results previously reported in Breed et al. 2010
Breed, AC; Meers, J; Sendow, I; Bossart, KN; Barr, JA; Smith, I; Wacharapluesadee, S; Wang, LF; Field, HE	The Distribution of Henipaviruses in Southeast Asia and Australasia: Is Wallace's Line a Barrier to Nipah Virus?	plos one	2013	pteropodinae	pteropus	neohibernicus	orthoparamyxovirinae	henipavirus	nipah virus	blood or serum	9	0		single	cross-sectional	PCR	RT-PCR	N	blood	NA	papua new guinea	western province, madang province				NA	NA	NA	NA	NA	NA	NA	n=56 western province, n=53 madang province
Breed, AC; Meers, J; Sendow, I; Bossart, KN; Barr, JA; Smith, I; Wacharapluesadee, S; Wang, LF; Field, HE	The Distribution of Henipaviruses in Southeast Asia and Australasia: Is Wallace's Line a Barrier to Nipah Virus?	plos one	2013	pteropodinae	pteropus	neohibernicus	orthoparamyxovirinae	henipavirus	nipah virus	urine	9	0		single	cross-sectional	PCR	RT-PCR	N	swab	NA	papua new guinea	western province, madang province				NA	NA	NA	NA	NA	NA	NA	n=56 western province, n=53 madang province
Breed, AC; Meers, J; Sendow, I; Bossart, KN; Barr, JA; Smith, I; Wacharapluesadee, S; Wang, LF; Field, HE	The Distribution of Henipaviruses in Southeast Asia and Australasia: Is Wallace's Line a Barrier to Nipah Virus?	plos one	2013	pteropodinae	pteropus	neohibernicus	orthoparamyxovirinae	henipavirus	nipah virus	saliva	9	0		single	cross-sectional	PCR	RT-PCR	N	swab	NA	papua new guinea	western province, madang province				NA	NA	NA	NA	NA	NA	NA	n=56 western province, n=53 madang province
Breed, AC; Meers, J; Sendow, I; Bossart, KN; Barr, JA; Smith, I; Wacharapluesadee, S; Wang, LF; Field, HE	The Distribution of Henipaviruses in Southeast Asia and Australasia: Is Wallace's Line a Barrier to Nipah Virus?	plos one	2013	pteropodinae	pteropus	neohibernicus	orthoparamyxovirinae	henipavirus	nipah virus	blood or serum	9	1		single	cross-sectional	serology	virus neutralization test	NA	blood	NA	papua new guinea	western province, madang province				NA	NA	NA	NA	NA	NA	NA	n=56 western province, n=53 madang province, 66/109 VNT results previously reported in Breed et al. 2010
Breed, AC; Meers, J; Sendow, I; Bossart, KN; Barr, JA; Smith, I; Wacharapluesadee, S; Wang, LF; Field, HE	The Distribution of Henipaviruses in Southeast Asia and Australasia: Is Wallace's Line a Barrier to Nipah Virus?	plos one	2013	pteropodinae	pteropus	neohibernicus	orthoparamyxovirinae	henipavirus	hendra virus, nipah virus	blood or serum	9	5		single	cross-sectional	serology	virus neutralization test	NA	blood	NA	papua new guinea	western province, madang province				NA	NA	NA	NA	NA	NA	NA	n=56 western province, n=53 madang province, 66/109 VNT results previously reported in Breed et al. 2010
Breed, AC; Meers, J; Sendow, I; Bossart, KN; Barr, JA; Smith, I; Wacharapluesadee, S; Wang, LF; Field, HE	The Distribution of Henipaviruses in Southeast Asia and Australasia: Is Wallace's Line a Barrier to Nipah Virus?	plos one	2013	NA	dobsonia	magna	orthoparamyxovirinae	henipavirus	hendra virus	blood or serum	8	0		single	cross-sectional	PCR	RT-PCR	M	blood	NA	papua new guinea	western province, madang province				NA	NA	NA	NA	NA	NA	NA	n=56 western province, n=53 madang province
Breed, AC; Meers, J; Sendow, I; Bossart, KN; Barr, JA; Smith, I; Wacharapluesadee, S; Wang, LF; Field, HE	The Distribution of Henipaviruses in Southeast Asia and Australasia: Is Wallace's Line a Barrier to Nipah Virus?	plos one	2013	NA	dobsonia	magna	orthoparamyxovirinae	henipavirus	hendra virus	urine	8	0		single	cross-sectional	PCR	RT-PCR	M	swab	NA	papua new guinea	western province, madang province				NA	NA	NA	NA	NA	NA	NA	n=56 western province, n=53 madang province
Breed, AC; Meers, J; Sendow, I; Bossart, KN; Barr, JA; Smith, I; Wacharapluesadee, S; Wang, LF; Field, HE	The Distribution of Henipaviruses in Southeast Asia and Australasia: Is Wallace's Line a Barrier to Nipah Virus?	plos one	2013	NA	dobsonia	magna	orthoparamyxovirinae	henipavirus	hendra virus	saliva	8	0		single	cross-sectional	PCR	RT-PCR	M	swab	NA	papua new guinea	western province, madang province				NA	NA	NA	NA	NA	NA	NA	n=56 western province, n=53 madang province
Breed, AC; Meers, J; Sendow, I; Bossart, KN; Barr, JA; Smith, I; Wacharapluesadee, S; Wang, LF; Field, HE	The Distribution of Henipaviruses in Southeast Asia and Australasia: Is Wallace's Line a Barrier to Nipah Virus?	plos one	2013	NA	dobsonia	magna	orthoparamyxovirinae	henipavirus	hendra virus	blood or serum	8	0		single	cross-sectional	serology	virus neutralization test	NA	blood	NA	papua new guinea	western province, madang province				NA	NA	NA	NA	NA	NA	NA	n=56 western province, n=53 madang province, 66/109 VNT results previously reported in Breed et al. 2010
Breed, AC; Meers, J; Sendow, I; Bossart, KN; Barr, JA; Smith, I; Wacharapluesadee, S; Wang, LF; Field, HE	The Distribution of Henipaviruses in Southeast Asia and Australasia: Is Wallace's Line a Barrier to Nipah Virus?	plos one	2013	NA	dobsonia	magna	orthoparamyxovirinae	henipavirus	nipah virus	blood or serum	8	0		single	cross-sectional	PCR	RT-PCR	N	blood	NA	papua new guinea	western province, madang province				NA	NA	NA	NA	NA	NA	NA	n=56 western province, n=53 madang province
Breed, AC; Meers, J; Sendow, I; Bossart, KN; Barr, JA; Smith, I; Wacharapluesadee, S; Wang, LF; Field, HE	The Distribution of Henipaviruses in Southeast Asia and Australasia: Is Wallace's Line a Barrier to Nipah Virus?	plos one	2013	NA	dobsonia	magna	orthoparamyxovirinae	henipavirus	nipah virus	urine	8	0		single	cross-sectional	PCR	RT-PCR	N	swab	NA	papua new guinea	western province, madang province				NA	NA	NA	NA	NA	NA	NA	n=56 western province, n=53 madang province
Breed, AC; Meers, J; Sendow, I; Bossart, KN; Barr, JA; Smith, I; Wacharapluesadee, S; Wang, LF; Field, HE	The Distribution of Henipaviruses in Southeast Asia and Australasia: Is Wallace's Line a Barrier to Nipah Virus?	plos one	2013	NA	dobsonia	magna	orthoparamyxovirinae	henipavirus	nipah virus	saliva	8	0		single	cross-sectional	PCR	RT-PCR	N	swab	NA	papua new guinea	western province, madang province				NA	NA	NA	NA	NA	NA	NA	n=56 western province, n=53 madang province
Breed, AC; Meers, J; Sendow, I; Bossart, KN; Barr, JA; Smith, I; Wacharapluesadee, S; Wang, LF; Field, HE	The Distribution of Henipaviruses in Southeast Asia and Australasia: Is Wallace's Line a Barrier to Nipah Virus?	plos one	2013	NA	dobsonia	magna	orthoparamyxovirinae	henipavirus	nipah virus	blood or serum	8	1		single	cross-sectional	serology	virus neutralization test	NA	blood	NA	papua new guinea	western province, madang province				NA	NA	NA	NA	NA	NA	NA	n=56 western province, n=53 madang province, 66/109 VNT results previously reported in Breed et al. 2010
Breed, AC; Meers, J; Sendow, I; Bossart, KN; Barr, JA; Smith, I; Wacharapluesadee, S; Wang, LF; Field, HE	The Distribution of Henipaviruses in Southeast Asia and Australasia: Is Wallace's Line a Barrier to Nipah Virus?	plos one	2013	macroglossusinae	macroglossus	minimus	orthoparamyxovirinae	henipavirus	hendra virus	blood or serum	21	0		single	cross-sectional	PCR	RT-PCR	M	blood	NA	papua new guinea	western province, madang province				NA	NA	NA	NA	NA	NA	NA	n=56 western province, n=53 madang province
Breed, AC; Meers, J; Sendow, I; Bossart, KN; Barr, JA; Smith, I; Wacharapluesadee, S; Wang, LF; Field, HE	The Distribution of Henipaviruses in Southeast Asia and Australasia: Is Wallace's Line a Barrier to Nipah Virus?	plos one	2013	macroglossusinae	macroglossus	minimus	orthoparamyxovirinae	henipavirus	hendra virus	urine	21	0		single	cross-sectional	PCR	RT-PCR	M	swab	NA	papua new guinea	western province, madang province				NA	NA	NA	NA	NA	NA	NA	n=56 western province, n=53 madang province
Breed, AC; Meers, J; Sendow, I; Bossart, KN; Barr, JA; Smith, I; Wacharapluesadee, S; Wang, LF; Field, HE	The Distribution of Henipaviruses in Southeast Asia and Australasia: Is Wallace's Line a Barrier to Nipah Virus?	plos one	2013	macroglossusinae	macroglossus	minimus	orthoparamyxovirinae	henipavirus	hendra virus	saliva	21	0		single	cross-sectional	PCR	RT-PCR	M	swab	NA	papua new guinea	western province, madang province				NA	NA	NA	NA	NA	NA	NA	n=56 western province, n=53 madang province
Breed, AC; Meers, J; Sendow, I; Bossart, KN; Barr, JA; Smith, I; Wacharapluesadee, S; Wang, LF; Field, HE	The Distribution of Henipaviruses in Southeast Asia and Australasia: Is Wallace's Line a Barrier to Nipah Virus?	plos one	2013	macroglossusinae	macroglossus	minimus	orthoparamyxovirinae	henipavirus	hendra virus	blood or serum	21	0		single	cross-sectional	serology	virus neutralization test	NA	blood	NA	papua new guinea	western province, madang province				NA	NA	NA	NA	NA	NA	NA	n=56 western province, n=53 madang province, 66/109 VNT results previously reported in Breed et al. 2010
Breed, AC; Meers, J; Sendow, I; Bossart, KN; Barr, JA; Smith, I; Wacharapluesadee, S; Wang, LF; Field, HE	The Distribution of Henipaviruses in Southeast Asia and Australasia: Is Wallace's Line a Barrier to Nipah Virus?	plos one	2013	macroglossusinae	macroglossus	minimus	orthoparamyxovirinae	henipavirus	nipah virus	blood or serum	21	0		single	cross-sectional	PCR	RT-PCR	N	blood	NA	papua new guinea	western province, madang province				NA	NA	NA	NA	NA	NA	NA	n=56 western province, n=53 madang province
Breed, AC; Meers, J; Sendow, I; Bossart, KN; Barr, JA; Smith, I; Wacharapluesadee, S; Wang, LF; Field, HE	The Distribution of Henipaviruses in Southeast Asia and Australasia: Is Wallace's Line a Barrier to Nipah Virus?	plos one	2013	macroglossusinae	macroglossus	minimus	orthoparamyxovirinae	henipavirus	nipah virus	urine	21	0		single	cross-sectional	PCR	RT-PCR	N	swab	NA	papua new guinea	western province, madang province				NA	NA	NA	NA	NA	NA	NA	n=56 western province, n=53 madang province
Breed, AC; Meers, J; Sendow, I; Bossart, KN; Barr, JA; Smith, I; Wacharapluesadee, S; Wang, LF; Field, HE	The Distribution of Henipaviruses in Southeast Asia and Australasia: Is Wallace's Line a Barrier to Nipah Virus?	plos one	2013	macroglossusinae	macroglossus	minimus	orthoparamyxovirinae	henipavirus	nipah virus	saliva	21	0		single	cross-sectional	PCR	RT-PCR	N	swab	NA	papua new guinea	western province, madang province				NA	NA	NA	NA	NA	NA	NA	n=56 western province, n=53 madang province
Breed, AC; Meers, J; Sendow, I; Bossart, KN; Barr, JA; Smith, I; Wacharapluesadee, S; Wang, LF; Field, HE	The Distribution of Henipaviruses in Southeast Asia and Australasia: Is Wallace's Line a Barrier to Nipah Virus?	plos one	2013	macroglossusinae	macroglossus	minimus	orthoparamyxovirinae	henipavirus	nipah virus	blood or serum	21	0		single	cross-sectional	serology	virus neutralization test	NA	blood	NA	papua new guinea	western province, madang province				NA	NA	NA	NA	NA	NA	NA	n=56 western province, n=53 madang province, 66/109 VNT results previously reported in Breed et al. 2010
Breed, AC; Meers, J; Sendow, I; Bossart, KN; Barr, JA; Smith, I; Wacharapluesadee, S; Wang, LF; Field, HE	The Distribution of Henipaviruses in Southeast Asia and Australasia: Is Wallace's Line a Barrier to Nipah Virus?	plos one	2013	pteropodinae	pteropus	macrotis	orthoparamyxovirinae	henipavirus	hendra virus	blood or serum	3	0		single	cross-sectional	PCR	RT-PCR	M	blood	NA	papua new guinea	western province, madang province				NA	NA	NA	NA	NA	NA	NA	n=56 western province, n=53 madang province
Breed, AC; Meers, J; Sendow, I; Bossart, KN; Barr, JA; Smith, I; Wacharapluesadee, S; Wang, LF; Field, HE	The Distribution of Henipaviruses in Southeast Asia and Australasia: Is Wallace's Line a Barrier to Nipah Virus?	plos one	2013	pteropodinae	pteropus	macrotis	orthoparamyxovirinae	henipavirus	hendra virus	urine	3	0		single	cross-sectional	PCR	RT-PCR	M	swab	NA	papua new guinea	western province, madang province				NA	NA	NA	NA	NA	NA	NA	n=56 western province, n=53 madang province
Breed, AC; Meers, J; Sendow, I; Bossart, KN; Barr, JA; Smith, I; Wacharapluesadee, S; Wang, LF; Field, HE	The Distribution of Henipaviruses in Southeast Asia and Australasia: Is Wallace's Line a Barrier to Nipah Virus?	plos one	2013	pteropodinae	pteropus	macrotis	orthoparamyxovirinae	henipavirus	hendra virus	saliva	3	0		single	cross-sectional	PCR	RT-PCR	M	swab	NA	papua new guinea	western province, madang province				NA	NA	NA	NA	NA	NA	NA	n=56 western province, n=53 madang province
Breed, AC; Meers, J; Sendow, I; Bossart, KN; Barr, JA; Smith, I; Wacharapluesadee, S; Wang, LF; Field, HE	The Distribution of Henipaviruses in Southeast Asia and Australasia: Is Wallace's Line a Barrier to Nipah Virus?	plos one	2013	pteropodinae	pteropus	macrotis	orthoparamyxovirinae	henipavirus	hendra virus	blood or serum	3	0		single	cross-sectional	serology	virus neutralization test	NA	blood	NA	papua new guinea	western province, madang province				NA	NA	NA	NA	NA	NA	NA	n=56 western province, n=53 madang province, 66/109 VNT results previously reported in Breed et al. 2010
Breed, AC; Meers, J; Sendow, I; Bossart, KN; Barr, JA; Smith, I; Wacharapluesadee, S; Wang, LF; Field, HE	The Distribution of Henipaviruses in Southeast Asia and Australasia: Is Wallace's Line a Barrier to Nipah Virus?	plos one	2013	pteropodinae	pteropus	macrotis	orthoparamyxovirinae	henipavirus	nipah virus	blood or serum	3	0		single	cross-sectional	PCR	RT-PCR	N	blood	NA	papua new guinea	western province, madang province				NA	NA	NA	NA	NA	NA	NA	n=56 western province, n=53 madang province
Breed, AC; Meers, J; Sendow, I; Bossart, KN; Barr, JA; Smith, I; Wacharapluesadee, S; Wang, LF; Field, HE	The Distribution of Henipaviruses in Southeast Asia and Australasia: Is Wallace's Line a Barrier to Nipah Virus?	plos one	2013	pteropodinae	pteropus	macrotis	orthoparamyxovirinae	henipavirus	nipah virus	urine	3	0		single	cross-sectional	PCR	RT-PCR	N	swab	NA	papua new guinea	western province, madang province				NA	NA	NA	NA	NA	NA	NA	n=56 western province, n=53 madang province
Breed, AC; Meers, J; Sendow, I; Bossart, KN; Barr, JA; Smith, I; Wacharapluesadee, S; Wang, LF; Field, HE	The Distribution of Henipaviruses in Southeast Asia and Australasia: Is Wallace's Line a Barrier to Nipah Virus?	plos one	2013	pteropodinae	pteropus	macrotis	orthoparamyxovirinae	henipavirus	nipah virus	saliva	3	0		single	cross-sectional	PCR	RT-PCR	N	swab	NA	papua new guinea	western province, madang province				NA	NA	NA	NA	NA	NA	NA	n=56 western province, n=53 madang province
Breed, AC; Meers, J; Sendow, I; Bossart, KN; Barr, JA; Smith, I; Wacharapluesadee, S; Wang, LF; Field, HE	The Distribution of Henipaviruses in Southeast Asia and Australasia: Is Wallace's Line a Barrier to Nipah Virus?	plos one	2013	pteropodinae	pteropus	macrotis	orthoparamyxovirinae	henipavirus	nipah virus	blood or serum	3	0		single	cross-sectional	serology	virus neutralization test	NA	blood	NA	papua new guinea	western province, madang province				NA	NA	NA	NA	NA	NA	NA	n=56 western province, n=53 madang province, 66/109 VNT results previously reported in Breed et al. 2010
Breed, AC; Meers, J; Sendow, I; Bossart, KN; Barr, JA; Smith, I; Wacharapluesadee, S; Wang, LF; Field, HE	The Distribution of Henipaviruses in Southeast Asia and Australasia: Is Wallace's Line a Barrier to Nipah Virus?	plos one	2013	pteropodinae	pteropus	vampyrus	orthoparamyxovirinae	henipavirus	hendra virus	blood or serum	51	0		single	cross-sectional	PCR	RT-PCR	M	blood	NA	east timor	cova lima district	suai			NA	NA	NA	NA	NA	NA	NA
Breed, AC; Meers, J; Sendow, I; Bossart, KN; Barr, JA; Smith, I; Wacharapluesadee, S; Wang, LF; Field, HE	The Distribution of Henipaviruses in Southeast Asia and Australasia: Is Wallace's Line a Barrier to Nipah Virus?	plos one	2013	pteropodinae	pteropus	vampyrus	orthoparamyxovirinae	henipavirus	hendra virus	urine	51	0		single	cross-sectional	PCR	RT-PCR	M	swab	NA	east timor	cova lima district	suai			NA	NA	NA	NA	NA	NA	NA
Breed, AC; Meers, J; Sendow, I; Bossart, KN; Barr, JA; Smith, I; Wacharapluesadee, S; Wang, LF; Field, HE	The Distribution of Henipaviruses in Southeast Asia and Australasia: Is Wallace's Line a Barrier to Nipah Virus?	plos one	2013	pteropodinae	pteropus	vampyrus	orthoparamyxovirinae	henipavirus	hendra virus	saliva	51	0		single	cross-sectional	PCR	RT-PCR	M	swab	NA	east timor	cova lima district	suai			NA	NA	NA	NA	NA	NA	NA
Breed, AC; Meers, J; Sendow, I; Bossart, KN; Barr, JA; Smith, I; Wacharapluesadee, S; Wang, LF; Field, HE	The Distribution of Henipaviruses in Southeast Asia and Australasia: Is Wallace's Line a Barrier to Nipah Virus?	plos one	2013	pteropodinae	pteropus	vampyrus	orthoparamyxovirinae	henipavirus	hendra virus	blood or serum	51	1		single	cross-sectional	serology	virus neutralization test	NA	blood	NA	east timor	cova lima district	suai			NA	NA	NA	NA	NA	NA	NA
Breed, AC; Meers, J; Sendow, I; Bossart, KN; Barr, JA; Smith, I; Wacharapluesadee, S; Wang, LF; Field, HE	The Distribution of Henipaviruses in Southeast Asia and Australasia: Is Wallace's Line a Barrier to Nipah Virus?	plos one	2013	pteropodinae	pteropus	vampyrus	orthoparamyxovirinae	henipavirus	nipah virus	blood or serum	51	1		single	cross-sectional	PCR	RT-PCR	N	blood	0	east timor	cova lima district	suai			NA	NA	NA	NA	NA	NA	NA
Breed, AC; Meers, J; Sendow, I; Bossart, KN; Barr, JA; Smith, I; Wacharapluesadee, S; Wang, LF; Field, HE	The Distribution of Henipaviruses in Southeast Asia and Australasia: Is Wallace's Line a Barrier to Nipah Virus?	plos one	2013	pteropodinae	pteropus	vampyrus	orthoparamyxovirinae	henipavirus	nipah virus	urine	51	0		single	cross-sectional	PCR	RT-PCR	N	swab	NA	east timor	cova lima district	suai			NA	NA	NA	NA	NA	NA	NA
Breed, AC; Meers, J; Sendow, I; Bossart, KN; Barr, JA; Smith, I; Wacharapluesadee, S; Wang, LF; Field, HE	The Distribution of Henipaviruses in Southeast Asia and Australasia: Is Wallace's Line a Barrier to Nipah Virus?	plos one	2013	pteropodinae	pteropus	vampyrus	orthoparamyxovirinae	henipavirus	nipah virus	saliva	51	0		single	cross-sectional	PCR	RT-PCR	N	swab	NA	east timor	cova lima district	suai			NA	NA	NA	NA	NA	NA	NA
Breed, AC; Meers, J; Sendow, I; Bossart, KN; Barr, JA; Smith, I; Wacharapluesadee, S; Wang, LF; Field, HE	The Distribution of Henipaviruses in Southeast Asia and Australasia: Is Wallace's Line a Barrier to Nipah Virus?	plos one	2013	pteropodinae	pteropus	vampyrus	orthoparamyxovirinae	henipavirus	nipah virus	blood or serum	51	19		single	cross-sectional	serology	virus neutralization test	NA	blood	NA	east timor	cova lima district	suai			NA	NA	NA	NA	NA	NA	NA
Breed, AC; Meers, J; Sendow, I; Bossart, KN; Barr, JA; Smith, I; Wacharapluesadee, S; Wang, LF; Field, HE	The Distribution of Henipaviruses in Southeast Asia and Australasia: Is Wallace's Line a Barrier to Nipah Virus?	plos one	2013	pteropodinae	pteropus	vampyrus	orthoparamyxovirinae	henipavirus	hendra virus, nipah virus	blood or serum	51	2		single	cross-sectional	serology	virus neutralization test	NA	blood	NA	east timor	cova lima district	suai			NA	NA	NA	NA	NA	NA	NA
Breed, AC; Meers, J; Sendow, I; Bossart, KN; Barr, JA; Smith, I; Wacharapluesadee, S; Wang, LF; Field, HE	The Distribution of Henipaviruses in Southeast Asia and Australasia: Is Wallace's Line a Barrier to Nipah Virus?	plos one	2013	pteropodinae	pteropus	griseus	orthoparamyxovirinae	henipavirus	hendra virus	blood or serum	1	0		single	cross-sectional	PCR	RT-PCR	M	blood	NA	east timor	cova lima district	suai			NA	NA	NA	NA	NA	NA	NA
Breed, AC; Meers, J; Sendow, I; Bossart, KN; Barr, JA; Smith, I; Wacharapluesadee, S; Wang, LF; Field, HE	The Distribution of Henipaviruses in Southeast Asia and Australasia: Is Wallace's Line a Barrier to Nipah Virus?	plos one	2013	pteropodinae	pteropus	griseus	orthoparamyxovirinae	henipavirus	hendra virus	urine	1	0		single	cross-sectional	PCR	RT-PCR	M	swab	NA	east timor	cova lima district	suai			NA	NA	NA	NA	NA	NA	NA
Breed, AC; Meers, J; Sendow, I; Bossart, KN; Barr, JA; Smith, I; Wacharapluesadee, S; Wang, LF; Field, HE	The Distribution of Henipaviruses in Southeast Asia and Australasia: Is Wallace's Line a Barrier to Nipah Virus?	plos one	2013	pteropodinae	pteropus	griseus	orthoparamyxovirinae	henipavirus	hendra virus	saliva	1	0		single	cross-sectional	PCR	RT-PCR	M	swab	NA	east timor	cova lima district	suai			NA	NA	NA	NA	NA	NA	NA
Breed, AC; Meers, J; Sendow, I; Bossart, KN; Barr, JA; Smith, I; Wacharapluesadee, S; Wang, LF; Field, HE	The Distribution of Henipaviruses in Southeast Asia and Australasia: Is Wallace's Line a Barrier to Nipah Virus?	plos one	2013	pteropodinae	pteropus	griseus	orthoparamyxovirinae	henipavirus	nipah virus	blood or serum	1	0		single	cross-sectional	PCR	RT-PCR	N	blood	NA	east timor	cova lima district	suai			NA	NA	NA	NA	NA	NA	NA
Breed, AC; Meers, J; Sendow, I; Bossart, KN; Barr, JA; Smith, I; Wacharapluesadee, S; Wang, LF; Field, HE	The Distribution of Henipaviruses in Southeast Asia and Australasia: Is Wallace's Line a Barrier to Nipah Virus?	plos one	2013	pteropodinae	pteropus	griseus	orthoparamyxovirinae	henipavirus	nipah virus	urine	1	0		single	cross-sectional	PCR	RT-PCR	N	swab	NA	east timor	cova lima district	suai			NA	NA	NA	NA	NA	NA	NA
Breed, AC; Meers, J; Sendow, I; Bossart, KN; Barr, JA; Smith, I; Wacharapluesadee, S; Wang, LF; Field, HE	The Distribution of Henipaviruses in Southeast Asia and Australasia: Is Wallace's Line a Barrier to Nipah Virus?	plos one	2013	pteropodinae	pteropus	griseus	orthoparamyxovirinae	henipavirus	nipah virus	saliva	1	0		single	cross-sectional	PCR	RT-PCR	N	swab	NA	east timor	cova lima district	suai			NA	NA	NA	NA	NA	NA	NA
Breed, AC; Meers, J; Sendow, I; Bossart, KN; Barr, JA; Smith, I; Wacharapluesadee, S; Wang, LF; Field, HE	The Distribution of Henipaviruses in Southeast Asia and Australasia: Is Wallace's Line a Barrier to Nipah Virus?	plos one	2013	NA	dobsonia	peronii	orthoparamyxovirinae	henipavirus	hendra virus	blood or serum	1	0		single	cross-sectional	PCR	RT-PCR	M	blood	NA	east timor	cova lima district	suai			NA	NA	NA	NA	NA	NA	NA
Breed, AC; Meers, J; Sendow, I; Bossart, KN; Barr, JA; Smith, I; Wacharapluesadee, S; Wang, LF; Field, HE	The Distribution of Henipaviruses in Southeast Asia and Australasia: Is Wallace's Line a Barrier to Nipah Virus?	plos one	2013	NA	dobsonia	peronii	orthoparamyxovirinae	henipavirus	hendra virus	urine	1	0		single	cross-sectional	PCR	RT-PCR	M	swab	NA	east timor	cova lima district	suai			NA	NA	NA	NA	NA	NA	NA
Breed, AC; Meers, J; Sendow, I; Bossart, KN; Barr, JA; Smith, I; Wacharapluesadee, S; Wang, LF; Field, HE	The Distribution of Henipaviruses in Southeast Asia and Australasia: Is Wallace's Line a Barrier to Nipah Virus?	plos one	2013	NA	dobsonia	peronii	orthoparamyxovirinae	henipavirus	hendra virus	saliva	1	0		single	cross-sectional	PCR	RT-PCR	M	swab	NA	east timor	cova lima district	suai			NA	NA	NA	NA	NA	NA	NA
Breed, AC; Meers, J; Sendow, I; Bossart, KN; Barr, JA; Smith, I; Wacharapluesadee, S; Wang, LF; Field, HE	The Distribution of Henipaviruses in Southeast Asia and Australasia: Is Wallace's Line a Barrier to Nipah Virus?	plos one	2013	NA	dobsonia	peronii	orthoparamyxovirinae	henipavirus	nipah virus	blood or serum	1	0		single	cross-sectional	PCR	RT-PCR	N	blood	NA	east timor	cova lima district	suai			NA	NA	NA	NA	NA	NA	NA
Breed, AC; Meers, J; Sendow, I; Bossart, KN; Barr, JA; Smith, I; Wacharapluesadee, S; Wang, LF; Field, HE	The Distribution of Henipaviruses in Southeast Asia and Australasia: Is Wallace's Line a Barrier to Nipah Virus?	plos one	2013	NA	dobsonia	peronii	orthoparamyxovirinae	henipavirus	nipah virus	urine	1	0		single	cross-sectional	PCR	RT-PCR	N	swab	NA	east timor	cova lima district	suai			NA	NA	NA	NA	NA	NA	NA
Breed, AC; Meers, J; Sendow, I; Bossart, KN; Barr, JA; Smith, I; Wacharapluesadee, S; Wang, LF; Field, HE	The Distribution of Henipaviruses in Southeast Asia and Australasia: Is Wallace's Line a Barrier to Nipah Virus?	plos one	2013	NA	dobsonia	peronii	orthoparamyxovirinae	henipavirus	nipah virus	saliva	1	0		single	cross-sectional	PCR	RT-PCR	N	swab	NA	east timor	cova lima district	suai			NA	NA	NA	NA	NA	NA	NA
Breed, AC; Meers, J; Sendow, I; Bossart, KN; Barr, JA; Smith, I; Wacharapluesadee, S; Wang, LF; Field, HE	The Distribution of Henipaviruses in Southeast Asia and Australasia: Is Wallace's Line a Barrier to Nipah Virus?	plos one	2013	rousettinae	rousettus	amplexicaudatus	orthoparamyxovirinae	henipavirus	hendra virus	blood or serum	30	0		single	cross-sectional	PCR	RT-PCR	M	blood	NA	east timor	cova lima district	suai			NA	NA	NA	NA	NA	NA	NA
Breed, AC; Meers, J; Sendow, I; Bossart, KN; Barr, JA; Smith, I; Wacharapluesadee, S; Wang, LF; Field, HE	The Distribution of Henipaviruses in Southeast Asia and Australasia: Is Wallace's Line a Barrier to Nipah Virus?	plos one	2013	rousettinae	rousettus	amplexicaudatus	orthoparamyxovirinae	henipavirus	hendra virus	urine	30	0		single	cross-sectional	PCR	RT-PCR	M	swab	NA	east timor	cova lima district	suai			NA	NA	NA	NA	NA	NA	NA
Breed, AC; Meers, J; Sendow, I; Bossart, KN; Barr, JA; Smith, I; Wacharapluesadee, S; Wang, LF; Field, HE	The Distribution of Henipaviruses in Southeast Asia and Australasia: Is Wallace's Line a Barrier to Nipah Virus?	plos one	2013	rousettinae	rousettus	amplexicaudatus	orthoparamyxovirinae	henipavirus	hendra virus	saliva	30	0		single	cross-sectional	PCR	RT-PCR	M	swab	NA	east timor	cova lima district	suai			NA	NA	NA	NA	NA	NA	NA
Breed, AC; Meers, J; Sendow, I; Bossart, KN; Barr, JA; Smith, I; Wacharapluesadee, S; Wang, LF; Field, HE	The Distribution of Henipaviruses in Southeast Asia and Australasia: Is Wallace's Line a Barrier to Nipah Virus?	plos one	2013	rousettinae	rousettus	amplexicaudatus	orthoparamyxovirinae	henipavirus	hendra virus	blood or serum	30	0		single	cross-sectional	serology	virus neutralization test	NA	blood	NA	east timor	cova lima district	suai			NA	NA	NA	NA	NA	NA	NA
Breed, AC; Meers, J; Sendow, I; Bossart, KN; Barr, JA; Smith, I; Wacharapluesadee, S; Wang, LF; Field, HE	The Distribution of Henipaviruses in Southeast Asia and Australasia: Is Wallace's Line a Barrier to Nipah Virus?	plos one	2013	rousettinae	rousettus	amplexicaudatus	orthoparamyxovirinae	henipavirus	nipah virus	blood or serum	30	0		single	cross-sectional	PCR	RT-PCR	N	blood	NA	east timor	cova lima district	suai			NA	NA	NA	NA	NA	NA	NA
Breed, AC; Meers, J; Sendow, I; Bossart, KN; Barr, JA; Smith, I; Wacharapluesadee, S; Wang, LF; Field, HE	The Distribution of Henipaviruses in Southeast Asia and Australasia: Is Wallace's Line a Barrier to Nipah Virus?	plos one	2013	rousettinae	rousettus	amplexicaudatus	orthoparamyxovirinae	henipavirus	nipah virus	urine	30	1		single	cross-sectional	PCR	RT-PCR	N	swab	0	east timor	cova lima district	suai			NA	NA	NA	NA	NA	NA	NA
Breed, AC; Meers, J; Sendow, I; Bossart, KN; Barr, JA; Smith, I; Wacharapluesadee, S; Wang, LF; Field, HE	The Distribution of Henipaviruses in Southeast Asia and Australasia: Is Wallace's Line a Barrier to Nipah Virus?	plos one	2013	rousettinae	rousettus	amplexicaudatus	orthoparamyxovirinae	henipavirus	nipah virus	saliva	30	4		single	cross-sectional	PCR	RT-PCR	N	swab	0	east timor	cova lima district	suai			NA	NA	NA	NA	NA	NA	NA
Breed, AC; Meers, J; Sendow, I; Bossart, KN; Barr, JA; Smith, I; Wacharapluesadee, S; Wang, LF; Field, HE	The Distribution of Henipaviruses in Southeast Asia and Australasia: Is Wallace's Line a Barrier to Nipah Virus?	plos one	2013	rousettinae	rousettus	amplexicaudatus	orthoparamyxovirinae	henipavirus	nipah virus	blood or serum	30	0		single	cross-sectional	serology	virus neutralization test	NA	blood	NA	east timor	cova lima district	suai			NA	NA	NA	NA	NA	NA	NA
Breed, AC; Meers, J; Sendow, I; Bossart, KN; Barr, JA; Smith, I; Wacharapluesadee, S; Wang, LF; Field, HE	The Distribution of Henipaviruses in Southeast Asia and Australasia: Is Wallace's Line a Barrier to Nipah Virus?	plos one	2013	rousettinae	rousettus	amplexicaudatus	orthoparamyxovirinae	henipavirus	nipah virus	blood or serum	23	6		single	cross-sectional	serology	luminex assay	NiV sG	blood	NA	east timor	cova lima district	suai			NA	NA	NA	NA	NA	NA	NA
Breed, AC; Meers, J; Sendow, I; Bossart, KN; Barr, JA; Smith, I; Wacharapluesadee, S; Wang, LF; Field, HE	The Distribution of Henipaviruses in Southeast Asia and Australasia: Is Wallace's Line a Barrier to Nipah Virus?	plos one	2013	pteropodinae	acerodon	celebensis	orthoparamyxovirinae	henipavirus	hendra virus	blood or serum	15	0		single	cross-sectional	PCR	RT-PCR	M	blood	NA	indonesia	sulawesi	manado			NA	NA	NA	NA	NA	NA	NA
Breed, AC; Meers, J; Sendow, I; Bossart, KN; Barr, JA; Smith, I; Wacharapluesadee, S; Wang, LF; Field, HE	The Distribution of Henipaviruses in Southeast Asia and Australasia: Is Wallace's Line a Barrier to Nipah Virus?	plos one	2013	pteropodinae	acerodon	celebensis	orthoparamyxovirinae	henipavirus	hendra virus	saliva	15	0		single	cross-sectional	PCR	RT-PCR	M	swab	NA	indonesia	sulawesi	manado			NA	NA	NA	NA	NA	NA	NA
Breed, AC; Meers, J; Sendow, I; Bossart, KN; Barr, JA; Smith, I; Wacharapluesadee, S; Wang, LF; Field, HE	The Distribution of Henipaviruses in Southeast Asia and Australasia: Is Wallace's Line a Barrier to Nipah Virus?	plos one	2013	pteropodinae	acerodon	celebensis	orthoparamyxovirinae	henipavirus	hendra virus	blood or serum	15	1		single	cross-sectional	serology	virus neutralization test	NA	blood	NA	indonesia	sulawesi	manado			NA	NA	NA	NA	NA	NA	NA
Breed, AC; Meers, J; Sendow, I; Bossart, KN; Barr, JA; Smith, I; Wacharapluesadee, S; Wang, LF; Field, HE	The Distribution of Henipaviruses in Southeast Asia and Australasia: Is Wallace's Line a Barrier to Nipah Virus?	plos one	2013	pteropodinae	acerodon	celebensis	orthoparamyxovirinae	henipavirus	nipah virus	blood or serum	15	0		single	cross-sectional	PCR	RT-PCR	N	blood	NA	indonesia	sulawesi	manado			NA	NA	NA	NA	NA	NA	NA
Breed, AC; Meers, J; Sendow, I; Bossart, KN; Barr, JA; Smith, I; Wacharapluesadee, S; Wang, LF; Field, HE	The Distribution of Henipaviruses in Southeast Asia and Australasia: Is Wallace's Line a Barrier to Nipah Virus?	plos one	2013	pteropodinae	acerodon	celebensis	orthoparamyxovirinae	henipavirus	nipah virus	saliva	15	0		single	cross-sectional	PCR	RT-PCR	N	swab	NA	indonesia	sulawesi	manado			NA	NA	NA	NA	NA	NA	NA
Breed, AC; Meers, J; Sendow, I; Bossart, KN; Barr, JA; Smith, I; Wacharapluesadee, S; Wang, LF; Field, HE	The Distribution of Henipaviruses in Southeast Asia and Australasia: Is Wallace's Line a Barrier to Nipah Virus?	plos one	2013	pteropodinae	acerodon	celebensis	orthoparamyxovirinae	henipavirus	nipah virus	blood or serum	15	0		single	cross-sectional	serology	virus neutralization test	NA	blood	NA	indonesia	sulawesi	manado			NA	NA	NA	NA	NA	NA	NA
Breed, AC; Meers, J; Sendow, I; Bossart, KN; Barr, JA; Smith, I; Wacharapluesadee, S; Wang, LF; Field, HE	The Distribution of Henipaviruses in Southeast Asia and Australasia: Is Wallace's Line a Barrier to Nipah Virus?	plos one	2013	pteropodinae	acerodon	celebensis	orthoparamyxovirinae	henipavirus	hendra virus, nipah virus	blood or serum	15	1		single	cross-sectional	serology	virus neutralization test	NA	blood	NA	indonesia	sulawesi	manado			NA	NA	NA	NA	NA	NA	NA
Breed, AC; Meers, J; Sendow, I; Bossart, KN; Barr, JA; Smith, I; Wacharapluesadee, S; Wang, LF; Field, HE	The Distribution of Henipaviruses in Southeast Asia and Australasia: Is Wallace's Line a Barrier to Nipah Virus?	plos one	2013	pteropodinae	pteropus	alecto	orthoparamyxovirinae	henipavirus	hendra virus	blood or serum	44	0		single	cross-sectional	PCR	RT-PCR	M	blood	NA	indonesia	sulawesi	manado			NA	NA	NA	NA	NA	NA	NA
Breed, AC; Meers, J; Sendow, I; Bossart, KN; Barr, JA; Smith, I; Wacharapluesadee, S; Wang, LF; Field, HE	The Distribution of Henipaviruses in Southeast Asia and Australasia: Is Wallace's Line a Barrier to Nipah Virus?	plos one	2013	pteropodinae	pteropus	alecto	orthoparamyxovirinae	henipavirus	hendra virus	saliva	44	0		single	cross-sectional	PCR	RT-PCR	M	swab	NA	indonesia	sulawesi	manado			NA	NA	NA	NA	NA	NA	NA
Breed, AC; Meers, J; Sendow, I; Bossart, KN; Barr, JA; Smith, I; Wacharapluesadee, S; Wang, LF; Field, HE	The Distribution of Henipaviruses in Southeast Asia and Australasia: Is Wallace's Line a Barrier to Nipah Virus?	plos one	2013	pteropodinae	pteropus	alecto	orthoparamyxovirinae	henipavirus	hendra virus	blood or serum	44	6		single	cross-sectional	serology	virus neutralization test	NA	blood	NA	indonesia	sulawesi	manado			NA	NA	NA	NA	NA	NA	NA
Breed, AC; Meers, J; Sendow, I; Bossart, KN; Barr, JA; Smith, I; Wacharapluesadee, S; Wang, LF; Field, HE	The Distribution of Henipaviruses in Southeast Asia and Australasia: Is Wallace's Line a Barrier to Nipah Virus?	plos one	2013	pteropodinae	pteropus	alecto	orthoparamyxovirinae	henipavirus	nipah virus	blood or serum	44	0		single	cross-sectional	PCR	RT-PCR	N	blood	NA	indonesia	sulawesi	manado			NA	NA	NA	NA	NA	NA	NA
Breed, AC; Meers, J; Sendow, I; Bossart, KN; Barr, JA; Smith, I; Wacharapluesadee, S; Wang, LF; Field, HE	The Distribution of Henipaviruses in Southeast Asia and Australasia: Is Wallace's Line a Barrier to Nipah Virus?	plos one	2013	pteropodinae	pteropus	alecto	orthoparamyxovirinae	henipavirus	nipah virus	saliva	44	0		single	cross-sectional	PCR	RT-PCR	N	swab	NA	indonesia	sulawesi	manado			NA	NA	NA	NA	NA	NA	NA
Breed, AC; Meers, J; Sendow, I; Bossart, KN; Barr, JA; Smith, I; Wacharapluesadee, S; Wang, LF; Field, HE	The Distribution of Henipaviruses in Southeast Asia and Australasia: Is Wallace's Line a Barrier to Nipah Virus?	plos one	2013	pteropodinae	pteropus	alecto	orthoparamyxovirinae	henipavirus	nipah virus	blood or serum	44	0		single	cross-sectional	serology	virus neutralization test	NA	blood	NA	indonesia	sulawesi	manado			NA	NA	NA	NA	NA	NA	NA
Breed, AC; Meers, J; Sendow, I; Bossart, KN; Barr, JA; Smith, I; Wacharapluesadee, S; Wang, LF; Field, HE	The Distribution of Henipaviruses in Southeast Asia and Australasia: Is Wallace's Line a Barrier to Nipah Virus?	plos one	2013	pteropodinae	pteropus	alecto	orthoparamyxovirinae	henipavirus	hendra virus, nipah virus	blood or serum	44	8		single	cross-sectional	serology	virus neutralization test	NA	blood	NA	indonesia	sulawesi	manado			NA	NA	NA	NA	NA	NA	NA
Breed, AC; Meers, J; Sendow, I; Bossart, KN; Barr, JA; Smith, I; Wacharapluesadee, S; Wang, LF; Field, HE	The Distribution of Henipaviruses in Southeast Asia and Australasia: Is Wallace's Line a Barrier to Nipah Virus?	plos one	2013	pteropodinae	acerodon, pteropus	alecto, celebensis	orthoparamyxovirinae	henipavirus	NA	urine	NA	8		pooled	cross-sectional	PCR	RT-PCR	N	urine	0	indonesia	sulawesi	manado			NA	NA	NA	NA	NA	NA	NA
Breed, AC; Meers, J; Sendow, I; Bossart, KN; Barr, JA; Smith, I; Wacharapluesadee, S; Wang, LF; Field, HE	The Distribution of Henipaviruses in Southeast Asia and Australasia: Is Wallace's Line a Barrier to Nipah Virus?	plos one	2013	pteropodinae	acerodon, pteropus	alecto, celebensis	orthoparamyxovirinae	henipavirus	hendra virus	urine	8	0		pooled	cross-sectional	PCR	RT-PCR	M	urine	NA	indonesia	sulawesi	manado			NA	NA	NA	NA	NA	NA	NA	eight pools tested were positive for henipavirus RNA in consensus RT-qPCR assay targeting N gene
Breed, AC; Meers, J; Sendow, I; Bossart, KN; Barr, JA; Smith, I; Wacharapluesadee, S; Wang, LF; Field, HE	The Distribution of Henipaviruses in Southeast Asia and Australasia: Is Wallace's Line a Barrier to Nipah Virus?	plos one	2013	pteropodinae	acerodon, pteropus	alecto, celebensis	orthoparamyxovirinae	henipavirus	nipah virus	urine	8	0		pooled	cross-sectional	PCR	RT-PCR	N	urine	NA	indonesia	sulawesi	manado			NA	NA	NA	NA	NA	NA	NA	eight pools tested were positive for henipavirus RNA in consensus RT-qPCR assay targeting N gene
Breed, AC; Meers, J; Sendow, I; Bossart, KN; Barr, JA; Smith, I; Wacharapluesadee, S; Wang, LF; Field, HE	The Distribution of Henipaviruses in Southeast Asia and Australasia: Is Wallace's Line a Barrier to Nipah Virus?	plos one	2013	pteropodinae	pteropus	alecto	orthoparamyxovirinae	henipavirus	NA	urine	1	1		single	cross-sectional	PCR	RT-PCR	N	swab	0	indonesia	sumba	waikabubak			NA	NA	NA	NA	NA	NA	NA
Breed, AC; Meers, J; Sendow, I; Bossart, KN; Barr, JA; Smith, I; Wacharapluesadee, S; Wang, LF; Field, HE	The Distribution of Henipaviruses in Southeast Asia and Australasia: Is Wallace's Line a Barrier to Nipah Virus?	plos one	2013	pteropodinae	pteropus	alecto	orthoparamyxovirinae	henipavirus	hendra virus	urine	1	0		single	cross-sectional	PCR	RT-PCR	M	swab	NA	indonesia	sumba	waikabubak			NA	NA	NA	NA	NA	NA	NA
Breed, AC; Meers, J; Sendow, I; Bossart, KN; Barr, JA; Smith, I; Wacharapluesadee, S; Wang, LF; Field, HE	The Distribution of Henipaviruses in Southeast Asia and Australasia: Is Wallace's Line a Barrier to Nipah Virus?	plos one	2013	pteropodinae	pteropus	alecto	orthoparamyxovirinae	henipavirus	nipah virus	urine	1	0		single	cross-sectional	PCR	RT-PCR	N	swab	NA	indonesia	sumba	waikabubak			NA	NA	NA	NA	NA	NA	NA
Breed, AC; Meers, J; Sendow, I; Bossart, KN; Barr, JA; Smith, I; Wacharapluesadee, S; Wang, LF; Field, HE	The Distribution of Henipaviruses in Southeast Asia and Australasia: Is Wallace's Line a Barrier to Nipah Virus?	plos one	2013	pteropodinae	pteropus	alecto	orthoparamyxovirinae	henipavirus	hendra virus	saliva	1	0		single	cross-sectional	PCR	RT-PCR	M	swab	NA	indonesia	sumba	waikabubak			NA	NA	NA	NA	NA	NA	NA
Breed, AC; Meers, J; Sendow, I; Bossart, KN; Barr, JA; Smith, I; Wacharapluesadee, S; Wang, LF; Field, HE	The Distribution of Henipaviruses in Southeast Asia and Australasia: Is Wallace's Line a Barrier to Nipah Virus?	plos one	2013	pteropodinae	pteropus	alecto	orthoparamyxovirinae	henipavirus	nipah virus	saliva	1	0		single	cross-sectional	PCR	RT-PCR	N	swab	NA	indonesia	sumba	waikabubak			NA	NA	NA	NA	NA	NA	NA
Breed, AC; Meers, J; Sendow, I; Bossart, KN; Barr, JA; Smith, I; Wacharapluesadee, S; Wang, LF; Field, HE	The Distribution of Henipaviruses in Southeast Asia and Australasia: Is Wallace's Line a Barrier to Nipah Virus?	plos one	2013	pteropodinae	pteropus	alecto	orthoparamyxovirinae	henipavirus	hendra virus	blood or serum	1	0		single	cross-sectional	PCR	RT-PCR	M	blood	NA	indonesia	sumba	waikabubak			NA	NA	NA	NA	NA	NA	NA
Breed, AC; Meers, J; Sendow, I; Bossart, KN; Barr, JA; Smith, I; Wacharapluesadee, S; Wang, LF; Field, HE	The Distribution of Henipaviruses in Southeast Asia and Australasia: Is Wallace's Line a Barrier to Nipah Virus?	plos one	2013	pteropodinae	pteropus	alecto	orthoparamyxovirinae	henipavirus	nipah virus	blood or serum	1	0		single	cross-sectional	PCR	RT-PCR	N	blood	NA	indonesia	sumba	waikabubak			NA	NA	NA	NA	NA	NA	NA
Breed, AC; Meers, J; Sendow, I; Bossart, KN; Barr, JA; Smith, I; Wacharapluesadee, S; Wang, LF; Field, HE	The Distribution of Henipaviruses in Southeast Asia and Australasia: Is Wallace's Line a Barrier to Nipah Virus?	plos one	2013	pteropodinae	pteropus	alecto	orthoparamyxovirinae	henipavirus	hendra virus, nipah virus	blood or serum	1	1		single	cross-sectional	serology	virus neutralization test	NA	blood	NA	indonesia	sumba	waikabubak			NA	NA	NA	NA	NA	NA	NA
Breed, AC; Meers, J; Sendow, I; Bossart, KN; Barr, JA; Smith, I; Wacharapluesadee, S; Wang, LF; Field, HE	The Distribution of Henipaviruses in Southeast Asia and Australasia: Is Wallace's Line a Barrier to Nipah Virus?	plos one	2013	rousettinae	rousettus	amplexicaudatus	orthoparamyxovirinae	henipavirus	hendra virus	blood or serum	1	0		single	cross-sectional	PCR	RT-PCR	M	blood	NA	indonesia	sumba	waikabubak			NA	NA	NA	NA	NA	NA	NA
Breed, AC; Meers, J; Sendow, I; Bossart, KN; Barr, JA; Smith, I; Wacharapluesadee, S; Wang, LF; Field, HE	The Distribution of Henipaviruses in Southeast Asia and Australasia: Is Wallace's Line a Barrier to Nipah Virus?	plos one	2013	rousettinae	rousettus	amplexicaudatus	orthoparamyxovirinae	henipavirus	hendra virus	urine	1	0		single	cross-sectional	PCR	RT-PCR	M	swab	NA	indonesia	sumba	waikabubak			NA	NA	NA	NA	NA	NA	NA
Breed, AC; Meers, J; Sendow, I; Bossart, KN; Barr, JA; Smith, I; Wacharapluesadee, S; Wang, LF; Field, HE	The Distribution of Henipaviruses in Southeast Asia and Australasia: Is Wallace's Line a Barrier to Nipah Virus?	plos one	2013	rousettinae	rousettus	amplexicaudatus	orthoparamyxovirinae	henipavirus	hendra virus	saliva	1	0		single	cross-sectional	PCR	RT-PCR	M	swab	NA	indonesia	sumba	waikabubak			NA	NA	NA	NA	NA	NA	NA
Breed, AC; Meers, J; Sendow, I; Bossart, KN; Barr, JA; Smith, I; Wacharapluesadee, S; Wang, LF; Field, HE	The Distribution of Henipaviruses in Southeast Asia and Australasia: Is Wallace's Line a Barrier to Nipah Virus?	plos one	2013	rousettinae	rousettus	amplexicaudatus	orthoparamyxovirinae	henipavirus	nipah virus	blood or serum	1	0		single	cross-sectional	PCR	RT-PCR	N	blood	NA	indonesia	sumba	waikabubak			NA	NA	NA	NA	NA	NA	NA
Breed, AC; Meers, J; Sendow, I; Bossart, KN; Barr, JA; Smith, I; Wacharapluesadee, S; Wang, LF; Field, HE	The Distribution of Henipaviruses in Southeast Asia and Australasia: Is Wallace's Line a Barrier to Nipah Virus?	plos one	2013	rousettinae	rousettus	amplexicaudatus	orthoparamyxovirinae	henipavirus	nipah virus	urine	1	0		single	cross-sectional	PCR	RT-PCR	N	swab	NA	indonesia	sumba	waikabubak			NA	NA	NA	NA	NA	NA	NA
Breed, AC; Meers, J; Sendow, I; Bossart, KN; Barr, JA; Smith, I; Wacharapluesadee, S; Wang, LF; Field, HE	The Distribution of Henipaviruses in Southeast Asia and Australasia: Is Wallace's Line a Barrier to Nipah Virus?	plos one	2013	rousettinae	rousettus	amplexicaudatus	orthoparamyxovirinae	henipavirus	nipah virus	saliva	1	0		single	cross-sectional	PCR	RT-PCR	N	swab	NA	indonesia	sumba	waikabubak			NA	NA	NA	NA	NA	NA	NA
Breed, AC; Meers, J; Sendow, I; Bossart, KN; Barr, JA; Smith, I; Wacharapluesadee, S; Wang, LF; Field, HE	The Distribution of Henipaviruses in Southeast Asia and Australasia: Is Wallace's Line a Barrier to Nipah Virus?	plos one	2013	NA	dobsonia	peronii	orthoparamyxovirinae	henipavirus	hendra virus	blood or serum	1	0		single	cross-sectional	PCR	RT-PCR	M	blood	NA	indonesia	sumba	waikabubak			NA	NA	NA	NA	NA	NA	NA
Breed, AC; Meers, J; Sendow, I; Bossart, KN; Barr, JA; Smith, I; Wacharapluesadee, S; Wang, LF; Field, HE	The Distribution of Henipaviruses in Southeast Asia and Australasia: Is Wallace's Line a Barrier to Nipah Virus?	plos one	2013	NA	dobsonia	peronii	orthoparamyxovirinae	henipavirus	hendra virus	urine	1	0		single	cross-sectional	PCR	RT-PCR	M	swab	NA	indonesia	sumba	waikabubak			NA	NA	NA	NA	NA	NA	NA
Breed, AC; Meers, J; Sendow, I; Bossart, KN; Barr, JA; Smith, I; Wacharapluesadee, S; Wang, LF; Field, HE	The Distribution of Henipaviruses in Southeast Asia and Australasia: Is Wallace's Line a Barrier to Nipah Virus?	plos one	2013	NA	dobsonia	peronii	orthoparamyxovirinae	henipavirus	hendra virus	saliva	1	0		single	cross-sectional	PCR	RT-PCR	M	swab	NA	indonesia	sumba	waikabubak			NA	NA	NA	NA	NA	NA	NA
Breed, AC; Meers, J; Sendow, I; Bossart, KN; Barr, JA; Smith, I; Wacharapluesadee, S; Wang, LF; Field, HE	The Distribution of Henipaviruses in Southeast Asia and Australasia: Is Wallace's Line a Barrier to Nipah Virus?	plos one	2013	NA	dobsonia	peronii	orthoparamyxovirinae	henipavirus	nipah virus	blood or serum	1	0		single	cross-sectional	PCR	RT-PCR	N	blood	NA	indonesia	sumba	waikabubak			NA	NA	NA	NA	NA	NA	NA
Breed, AC; Meers, J; Sendow, I; Bossart, KN; Barr, JA; Smith, I; Wacharapluesadee, S; Wang, LF; Field, HE	The Distribution of Henipaviruses in Southeast Asia and Australasia: Is Wallace's Line a Barrier to Nipah Virus?	plos one	2013	NA	dobsonia	peronii	orthoparamyxovirinae	henipavirus	nipah virus	urine	1	0		single	cross-sectional	PCR	RT-PCR	N	swab	NA	indonesia	sumba	waikabubak			NA	NA	NA	NA	NA	NA	NA
Breed, AC; Meers, J; Sendow, I; Bossart, KN; Barr, JA; Smith, I; Wacharapluesadee, S; Wang, LF; Field, HE	The Distribution of Henipaviruses in Southeast Asia and Australasia: Is Wallace's Line a Barrier to Nipah Virus?	plos one	2013	NA	dobsonia	peronii	orthoparamyxovirinae	henipavirus	nipah virus	saliva	1	0		single	cross-sectional	PCR	RT-PCR	N	swab	NA	indonesia	sumba	waikabubak			NA	NA	NA	NA	NA	NA	NA
Weiss, S; Nowak, K; Fahr, J; Wibbelt, G; Mombouli, JV; Parra, HJ; Wolfe, ND; Schneider, BS; Leendertz, FH	Henipavirus-related Sequences in Fruit Bat Bushmeat, Republic of Congo	emerging infectious diseases	2012	eidolinae	eidolon	helvum	NA	NA	unclassified EPMV	kidney	42	3		single	cross-sectional	PCR	RT-PCR	L (RMH)	tissue	NA	republic of the congo	brazzaville	NA			2009	october	NA	NA	NA	NA	NA
Weiss, S; Nowak, K; Fahr, J; Wibbelt, G; Mombouli, JV; Parra, HJ; Wolfe, ND; Schneider, BS; Leendertz, FH	Henipavirus-related Sequences in Fruit Bat Bushmeat, Republic of Congo	emerging infectious diseases	2012	eidolinae	eidolon	helvum	NA	NA	unclassified EPMV	spleen	42	12		single	cross-sectional	PCR	RT-PCR	L (RMH)	tissue	NA	republic of the congo	brazzaville	NA			2009	october	NA	NA	NA	NA	NA	two positives identified during re-screening with sequence-specific PCR
Weiss, S; Nowak, K; Fahr, J; Wibbelt, G; Mombouli, JV; Parra, HJ; Wolfe, ND; Schneider, BS; Leendertz, FH	Henipavirus-related Sequences in Fruit Bat Bushmeat, Republic of Congo	emerging infectious diseases	2012	eidolinae	eidolon	helvum	NA	NA	unclassified EPMV	lung	42	0		single	cross-sectional	PCR	RT-PCR	L (RMH)	tissue	NA	republic of the congo	brazzaville	NA			2009	october	NA	NA	NA	NA	NA
Weiss, S; Nowak, K; Fahr, J; Wibbelt, G; Mombouli, JV; Parra, HJ; Wolfe, ND; Schneider, BS; Leendertz, FH	Henipavirus-related Sequences in Fruit Bat Bushmeat, Republic of Congo	emerging infectious diseases	2012	eidolinae	eidolon	helvum	NA	NA	unclassified EPMV	small intestine	42	0		single	cross-sectional	PCR	RT-PCR	L (RMH)	tissue	NA	republic of the congo	brazzaville	NA			2009	october	NA	NA	NA	NA	NA
Weiss, S; Nowak, K; Fahr, J; Wibbelt, G; Mombouli, JV; Parra, HJ; Wolfe, ND; Schneider, BS; Leendertz, FH	Henipavirus-related Sequences in Fruit Bat Bushmeat, Republic of Congo	emerging infectious diseases	2012	eidolinae	eidolon	helvum	NA	NA	unclassified EPMV	liver	41	1		single	cross-sectional	PCR	RT-PCR	L (RMH)	tissue	NA	republic of the congo	brazzaville	NA			2009	october	NA	NA	NA	NA	NA
Weiss, S; Nowak, K; Fahr, J; Wibbelt, G; Mombouli, JV; Parra, HJ; Wolfe, ND; Schneider, BS; Leendertz, FH	Henipavirus-related Sequences in Fruit Bat Bushmeat, Republic of Congo	emerging infectious diseases	2012	eidolinae	eidolon	helvum	NA	NA	unclassified EPMV	blood or serum	39	0		single	cross-sectional	PCR	RT-PCR	L (RMH)	blood	NA	republic of the congo	brazzaville	NA			2009	october	NA	NA	NA	NA	NA
Weiss, S; Nowak, K; Fahr, J; Wibbelt, G; Mombouli, JV; Parra, HJ; Wolfe, ND; Schneider, BS; Leendertz, FH	Henipavirus-related Sequences in Fruit Bat Bushmeat, Republic of Congo	emerging infectious diseases	2012	eidolinae	eidolon	helvum	NA	NA	unclassified EPMV	salivary gland	1	0		single	cross-sectional	PCR	RT-PCR	L (RMH)	tissue	NA	republic of the congo	brazzaville	NA			2009	october	NA	NA	NA	NA	NA
Weiss, S; Nowak, K; Fahr, J; Wibbelt, G; Mombouli, JV; Parra, HJ; Wolfe, ND; Schneider, BS; Leendertz, FH	Henipavirus-related Sequences in Fruit Bat Bushmeat, Republic of Congo	emerging infectious diseases	2012	eidolinae	eidolon	helvum	NA	NA	unclassified EPMV	throat	28	0		single	cross-sectional	PCR	RT-PCR	L (RMH)	swab	NA	republic of the congo	brazzaville	NA			2009	october	NA	NA	NA	NA	NA
Weiss, S; Nowak, K; Fahr, J; Wibbelt, G; Mombouli, JV; Parra, HJ; Wolfe, ND; Schneider, BS; Leendertz, FH	Henipavirus-related Sequences in Fruit Bat Bushmeat, Republic of Congo	emerging infectious diseases	2012	eidolinae	eidolon	helvum	NA	NA	unclassified EPMV	feces	31	0		single	cross-sectional	PCR	RT-PCR	L (RMH)	feces	NA	republic of the congo	brazzaville	NA			2009	october	NA	NA	NA	NA	NA
Weiss, S; Nowak, K; Fahr, J; Wibbelt, G; Mombouli, JV; Parra, HJ; Wolfe, ND; Schneider, BS; Leendertz, FH	Henipavirus-related Sequences in Fruit Bat Bushmeat, Republic of Congo	emerging infectious diseases	2012	eidolinae	eidolon	helvum	NA	NA	unclassified EPMV	urine	21	2		single	cross-sectional	PCR	RT-PCR	L (RMH)	urine	NA	republic of the congo	brazzaville	NA			2009	october	NA	NA	NA	NA	NA	one positive identified during re-screening with sequence-specific PCR
Epstein, JH; Prakash, V; Smith, CS; Daszak, P; McLaughlin, AB; Meehan, G; Field, HE; Cunningham, AA	Henipavirus infection in fruit bats (Pteropus giganteus), India	emerging infectious diseases	2008	pteropodinae	pteropus	giganteus	orthoparamyxovirinae	henipavirus	nipah virus	blood or serum	41	26		single	cross-sectional	serology	ELISA, neutralization test	NA	blood	NA	india	haryana state	NA			2003	june	NA	NA	NA	NA	NA
Epstein, JH; Prakash, V; Smith, CS; Daszak, P; McLaughlin, AB; Meehan, G; Field, HE; Cunningham, AA	Henipavirus infection in fruit bats (Pteropus giganteus), India	emerging infectious diseases	2008	pteropodinae	pteropus	giganteus	orthoparamyxovirinae	henipavirus	hendra virus	blood or serum	41	5		single	cross-sectional	serology	ELISA, neutralization test	NA	blood	NA	india	haryana state	NA			2003	june	NA	NA	NA	NA	NA
Baker, KS; Todd, S; Marsh, GA; Crameri, G; Barr, J; Kamins, AO; Peel, AJ; Yu, M; Hayman, DTS; Nadjm, B; Mtove, G; Amos, B; Reyburn, H; Nyarko, E; Suu-Ire, R; Murcia, PR; Cunningham, AA; Wood, JLN; Wang, LF	Novel, Potentially Zoonotic Paramyxoviruses from the African Straw-Colored Fruit Bat Eidolon helvum	journal of virology	2013	eidolinae	eidolon	helvum	rubulavirinae	pararubulavirus	achimota virus 1	urine	38	1		pooled	cross-sectional	virus isolation	cell culture	NA	urine	1	ghana	accra	achimota			2010	NA	NA	september	NA	november	NA
Baker, KS; Todd, S; Marsh, GA; Crameri, G; Barr, J; Kamins, AO; Peel, AJ; Yu, M; Hayman, DTS; Nadjm, B; Mtove, G; Amos, B; Reyburn, H; Nyarko, E; Suu-Ire, R; Murcia, PR; Cunningham, AA; Wood, JLN; Wang, LF	Novel, Potentially Zoonotic Paramyxoviruses from the African Straw-Colored Fruit Bat Eidolon helvum	journal of virology	2013	eidolinae	eidolon	helvum	rubulavirinae	pararubulavirus	achimota virus 2	urine	38	1		pooled	cross-sectional	virus isolation	cell culture	NA	urine	1	ghana	accra	achimota			2010	NA	NA	september	NA	november	NA
Baker, KS; Todd, S; Marsh, GA; Crameri, G; Barr, J; Kamins, AO; Peel, AJ; Yu, M; Hayman, DTS; Nadjm, B; Mtove, G; Amos, B; Reyburn, H; Nyarko, E; Suu-Ire, R; Murcia, PR; Cunningham, AA; Wood, JLN; Wang, LF	Novel, Potentially Zoonotic Paramyxoviruses from the African Straw-Colored Fruit Bat Eidolon helvum	journal of virology	2013	eidolinae	eidolon	helvum	rubulavirinae	pararubulavirus	achimota virus 1	blood or serum	56	26		single	cross-sectional	serology	serum neutralization test	NA	blood	NA	ghana	accra	NA			2007	january	NA	NA	NA	NA	NA
Baker, KS; Todd, S; Marsh, GA; Crameri, G; Barr, J; Kamins, AO; Peel, AJ; Yu, M; Hayman, DTS; Nadjm, B; Mtove, G; Amos, B; Reyburn, H; Nyarko, E; Suu-Ire, R; Murcia, PR; Cunningham, AA; Wood, JLN; Wang, LF	Novel, Potentially Zoonotic Paramyxoviruses from the African Straw-Colored Fruit Bat Eidolon helvum	journal of virology	2013	eidolinae	eidolon	helvum	rubulavirinae	pararubulavirus	achimota virus 2	blood or serum	56	8		single	cross-sectional	serology	serum neutralization test	NA	blood	NA	ghana	accra	NA			2007	january	NA	NA	NA	NA	NA
Baker, KS; Todd, S; Marsh, GA; Crameri, G; Barr, J; Kamins, AO; Peel, AJ; Yu, M; Hayman, DTS; Nadjm, B; Mtove, G; Amos, B; Reyburn, H; Nyarko, E; Suu-Ire, R; Murcia, PR; Cunningham, AA; Wood, JLN; Wang, LF	Novel, Potentially Zoonotic Paramyxoviruses from the African Straw-Colored Fruit Bat Eidolon helvum	journal of virology	2013	eidolinae	eidolon	helvum	rubulavirinae	pararubulavirus	achimota virus 1	blood or serum	101	14		single	cross-sectional	serology	serum neutralization test	NA	blood	NA	ghana	accra	NA			2010	september	NA	NA	NA	NA	NA
Baker, KS; Todd, S; Marsh, GA; Crameri, G; Barr, J; Kamins, AO; Peel, AJ; Yu, M; Hayman, DTS; Nadjm, B; Mtove, G; Amos, B; Reyburn, H; Nyarko, E; Suu-Ire, R; Murcia, PR; Cunningham, AA; Wood, JLN; Wang, LF	Novel, Potentially Zoonotic Paramyxoviruses from the African Straw-Colored Fruit Bat Eidolon helvum	journal of virology	2013	eidolinae	eidolon	helvum	rubulavirinae	pararubulavirus	achimota virus 2	blood or serum	101	7		single	cross-sectional	serology	serum neutralization test	NA	blood	NA	ghana	accra	NA			2010	september	NA	NA	NA	NA	NA
Baker, KS; Todd, S; Marsh, GA; Crameri, G; Barr, J; Kamins, AO; Peel, AJ; Yu, M; Hayman, DTS; Nadjm, B; Mtove, G; Amos, B; Reyburn, H; Nyarko, E; Suu-Ire, R; Murcia, PR; Cunningham, AA; Wood, JLN; Wang, LF	Novel, Potentially Zoonotic Paramyxoviruses from the African Straw-Colored Fruit Bat Eidolon helvum	journal of virology	2013	eidolinae	eidolon	helvum	rubulavirinae	pararubulavirus	achimota virus 1	blood or serum	25	3		single	cross-sectional	serology	serum neutralization test	NA	blood	NA	tanzania	dar es salaam	NA			2010	august	NA	NA	NA	NA	NA
Baker, KS; Todd, S; Marsh, GA; Crameri, G; Barr, J; Kamins, AO; Peel, AJ; Yu, M; Hayman, DTS; Nadjm, B; Mtove, G; Amos, B; Reyburn, H; Nyarko, E; Suu-Ire, R; Murcia, PR; Cunningham, AA; Wood, JLN; Wang, LF	Novel, Potentially Zoonotic Paramyxoviruses from the African Straw-Colored Fruit Bat Eidolon helvum	journal of virology	2013	eidolinae	eidolon	helvum	rubulavirinae	pararubulavirus	achimota virus 2	blood or serum	25	2		single	cross-sectional	serology	serum neutralization test	NA	blood	NA	tanzania	dar es salaam	NA			2010	august	NA	NA	NA	NA	NA
Baker, KS; Todd, S; Marsh, GA; Crameri, G; Barr, J; Kamins, AO; Peel, AJ; Yu, M; Hayman, DTS; Nadjm, B; Mtove, G; Amos, B; Reyburn, H; Nyarko, E; Suu-Ire, R; Murcia, PR; Cunningham, AA; Wood, JLN; Wang, LF	Novel, Potentially Zoonotic Paramyxoviruses from the African Straw-Colored Fruit Bat Eidolon helvum	journal of virology	2013	eidolinae	eidolon	helvum	rubulavirinae	pararubulavirus	achimota virus 1	blood or serum	15	6		single	cross-sectional	serology	serum neutralization test	NA	blood	NA	sao tome and principe	principe	NA			2010	NA	NA	march	NA	may	NA
Baker, KS; Todd, S; Marsh, GA; Crameri, G; Barr, J; Kamins, AO; Peel, AJ; Yu, M; Hayman, DTS; Nadjm, B; Mtove, G; Amos, B; Reyburn, H; Nyarko, E; Suu-Ire, R; Murcia, PR; Cunningham, AA; Wood, JLN; Wang, LF	Novel, Potentially Zoonotic Paramyxoviruses from the African Straw-Colored Fruit Bat Eidolon helvum	journal of virology	2013	eidolinae	eidolon	helvum	rubulavirinae	pararubulavirus	achimota virus 2	blood or serum	15	0		single	cross-sectional	serology	serum neutralization test	NA	blood	NA	sao tome and principe	principe	NA			2010	NA	NA	march	NA	may	NA
Baker, KS; Todd, S; Marsh, GA; Crameri, G; Barr, J; Kamins, AO; Peel, AJ; Yu, M; Hayman, DTS; Nadjm, B; Mtove, G; Amos, B; Reyburn, H; Nyarko, E; Suu-Ire, R; Murcia, PR; Cunningham, AA; Wood, JLN; Wang, LF	Novel, Potentially Zoonotic Paramyxoviruses from the African Straw-Colored Fruit Bat Eidolon helvum	journal of virology	2013	eidolinae	eidolon	helvum	rubulavirinae	pararubulavirus	achimota virus 1	blood or serum	26	13		single	cross-sectional	serology	serum neutralization test	NA	blood	NA	sao tome and principe	sao tome	NA			2010	NA	NA	march	NA	may	NA
Baker, KS; Todd, S; Marsh, GA; Crameri, G; Barr, J; Kamins, AO; Peel, AJ; Yu, M; Hayman, DTS; Nadjm, B; Mtove, G; Amos, B; Reyburn, H; Nyarko, E; Suu-Ire, R; Murcia, PR; Cunningham, AA; Wood, JLN; Wang, LF	Novel, Potentially Zoonotic Paramyxoviruses from the African Straw-Colored Fruit Bat Eidolon helvum	journal of virology	2013	eidolinae	eidolon	helvum	rubulavirinae	pararubulavirus	achimota virus 2	blood or serum	26	1		single	cross-sectional	serology	serum neutralization test	NA	blood	NA	sao tome and principe	sao tome	NA			2010	NA	NA	march	NA	may	NA
Baker, KS; Todd, S; Marsh, GA; Crameri, G; Barr, J; Kamins, AO; Peel, AJ; Yu, M; Hayman, DTS; Nadjm, B; Mtove, G; Amos, B; Reyburn, H; Nyarko, E; Suu-Ire, R; Murcia, PR; Cunningham, AA; Wood, JLN; Wang, LF	Novel, Potentially Zoonotic Paramyxoviruses from the African Straw-Colored Fruit Bat Eidolon helvum	journal of virology	2013	eidolinae	eidolon	helvum	rubulavirinae	pararubulavirus	achimota virus 1	blood or serum	6	4		single	cross-sectional	serology	serum neutralization test	NA	blood	NA	equatorial guinea	annobon	NA			2010	NA	NA	march	NA	may	NA
Baker, KS; Todd, S; Marsh, GA; Crameri, G; Barr, J; Kamins, AO; Peel, AJ; Yu, M; Hayman, DTS; Nadjm, B; Mtove, G; Amos, B; Reyburn, H; Nyarko, E; Suu-Ire, R; Murcia, PR; Cunningham, AA; Wood, JLN; Wang, LF	Novel, Potentially Zoonotic Paramyxoviruses from the African Straw-Colored Fruit Bat Eidolon helvum	journal of virology	2013	eidolinae	eidolon	helvum	rubulavirinae	pararubulavirus	achimota virus 2	blood or serum	6	0		single	cross-sectional	serology	serum neutralization test	NA	blood	NA	equatorial guinea	annobon	NA			2010	NA	NA	march	NA	may	NA
Philbey, AW; Kirkland, PD; Ross, AD; Davis, RJ; Gleeson, AB; Love, RJ; Daniels, PW; Gould, AR; Hyatt, AD	An apparently new virus (family Paramyxoviridae) infectious for pigs, humans, and fruit bats	emerging infectious diseases	1998	pteropodinae	pteropus	poliocephalus	rubulavirinae	pararubulavirus	menangle virus	blood or serum	79	26		single	cross-sectional	serology	virus neutralization test	NA	blood	NA	australia	new south wales, queensland	NA			1996, 1997	NA	NA	NA	NA	NA	NA
Philbey, AW; Kirkland, PD; Ross, AD; Davis, RJ; Gleeson, AB; Love, RJ; Daniels, PW; Gould, AR; Hyatt, AD	An apparently new virus (family Paramyxoviridae) infectious for pigs, humans, and fruit bats	emerging infectious diseases	1998	pteropodinae	pteropus	alecto	rubulavirinae	pararubulavirus	menangle virus	blood or serum	20	11		single	cross-sectional	serology	virus neutralization test	NA	blood	NA	australia	new south wales, queensland	NA			1996, 1997	NA	NA	NA	NA	NA	NA
Philbey, AW; Kirkland, PD; Ross, AD; Davis, RJ; Gleeson, AB; Love, RJ; Daniels, PW; Gould, AR; Hyatt, AD	An apparently new virus (family Paramyxoviridae) infectious for pigs, humans, and fruit bats	emerging infectious diseases	1998	pteropodinae	pteropus	conspicillatus	rubulavirinae	pararubulavirus	menangle virus	blood or serum	10	4		single	cross-sectional	serology	virus neutralization test	NA	blood	NA	australia	new south wales, queensland	NA			1996, 1997	NA	NA	NA	NA	NA	NA
Philbey, AW; Kirkland, PD; Ross, AD; Davis, RJ; Gleeson, AB; Love, RJ; Daniels, PW; Gould, AR; Hyatt, AD	An apparently new virus (family Paramyxoviridae) infectious for pigs, humans, and fruit bats	emerging infectious diseases	1998	pteropodinae	pteropus	scapulatus	rubulavirinae	pararubulavirus	menangle virus	blood or serum	15	0		single	cross-sectional	serology	virus neutralization test	NA	blood	NA	australia	new south wales, queensland	NA			1996, 1997	NA	NA	NA	NA	NA	NA
Peel, AJ; Baker, KS; Crameri, G; Barr, JA; Hayman, DTS; Wright, E; Broder, CC; Fernandez-Loras, A; Fooks, AR; Wang, LF; Cunningham, AA; Wood, JLN	Henipavirus Neutralising Antibodies in an Isolated Island Population of African Fruit Bats	plos one	2012	eidolinae	eidolon	helvum	orthoparamyxovirinae	henipavirus	hendra virus	blood or serum	73	NA		single	cross-sectional	serology	luminex binding/inhibition assays	HeV sG	blood	NA	equatorial guinea	annobon	adjo	-1.45918	5.6453	2010	may	NA	NA	NA	NA	NA	continuous MFI values presented instead of seropositive/seronegative categories
Peel, AJ; Baker, KS; Crameri, G; Barr, JA; Hayman, DTS; Wright, E; Broder, CC; Fernandez-Loras, A; Fooks, AR; Wang, LF; Cunningham, AA; Wood, JLN	Henipavirus Neutralising Antibodies in an Isolated Island Population of African Fruit Bats	plos one	2012	eidolinae	eidolon	helvum	orthoparamyxovirinae	henipavirus	nipah virus	blood or serum	73	NA		single	cross-sectional	serology	luminex binding/inhibition assays	NiV sG	blood	NA	equatorial guinea	annobon	adjo	-1.45918	5.6453	2010	may	NA	NA	NA	NA	NA	continuous MFI values presented instead of seropositive/seronegative categories
Peel, AJ; Baker, KS; Crameri, G; Barr, JA; Hayman, DTS; Wright, E; Broder, CC; Fernandez-Loras, A; Fooks, AR; Wang, LF; Cunningham, AA; Wood, JLN	Henipavirus Neutralising Antibodies in an Isolated Island Population of African Fruit Bats	plos one	2012	eidolinae	eidolon	helvum	orthoparamyxovirinae	henipavirus	nipah virus	blood or serum	11	7		single	cross-sectional	serology	western blot	NA	blood	NA	equatorial guinea	annobon	adjo	-1.45918	5.6453	2010	may	NA	NA	NA	NA	NA
Peel, AJ; Baker, KS; Crameri, G; Barr, JA; Hayman, DTS; Wright, E; Broder, CC; Fernandez-Loras, A; Fooks, AR; Wang, LF; Cunningham, AA; Wood, JLN	Henipavirus Neutralising Antibodies in an Isolated Island Population of African Fruit Bats	plos one	2012	eidolinae	eidolon	helvum	orthoparamyxovirinae	henipavirus	nipah virus	blood or serum	69	1		single	cross-sectional	serology	virus neutralization test	NA	blood	NA	equatorial guinea	annobon	adjo	-1.45918	5.6453	2010	may	NA	NA	NA	NA	NA
Peel, AJ; Baker, KS; Crameri, G; Barr, JA; Hayman, DTS; Wright, E; Broder, CC; Fernandez-Loras, A; Fooks, AR; Wang, LF; Cunningham, AA; Wood, JLN	Henipavirus Neutralising Antibodies in an Isolated Island Population of African Fruit Bats	plos one	2012	eidolinae	eidolon	helvum	orthoparamyxovirinae	henipavirus	hendra virus	blood or serum	69	1		single	cross-sectional	serology	virus neutralization test	NA	blood	NA	equatorial guinea	annobon	adjo	-1.45918	5.6453	2010	may	NA	NA	NA	NA	NA
Muleya, W; Sasaki, M; Orba, Y; Ishii, A; Thomas, Y; Nakagawa, E; Ogawa, H; Hang'ombe, B; Namangala, B; Mweene, A; Takada, A; Kimura, T; Sawa, H	Molecular Epidemiology of Paramyxoviruses in Frugivorous Eidolon helvum Bats in Zambia	journal of veterinary medical science	2014	eidolinae	eidolon	helvum	NA	NA	ZFB08-07	spleen	104	1		single	cross-sectional	PCR	semi-nested RT-PCR	L	tissue	0	zambia	chitambo district	kasanka national park			2008	NA	NA	NA	NA	NA	NA
Muleya, W; Sasaki, M; Orba, Y; Ishii, A; Thomas, Y; Nakagawa, E; Ogawa, H; Hang'ombe, B; Namangala, B; Mweene, A; Takada, A; Kimura, T; Sawa, H	Molecular Epidemiology of Paramyxoviruses in Frugivorous Eidolon helvum Bats in Zambia	journal of veterinary medical science	2014	eidolinae	eidolon	helvum	NA	NA	ZFB09-05, ZFB09-07, ZFB09-24, ZFB09-32, ZFB09-39, ZFB09-43, ZFB09-51	spleen	60	7		single	cross-sectional	PCR	semi-nested RT-PCR	L	tissue	0	zambia	chitambo district	kasanka national park			2009	NA	NA	NA	NA	NA	NA
Muleya, W; Sasaki, M; Orba, Y; Ishii, A; Thomas, Y; Nakagawa, E; Ogawa, H; Hang'ombe, B; Namangala, B; Mweene, A; Takada, A; Kimura, T; Sawa, H	Molecular Epidemiology of Paramyxoviruses in Frugivorous Eidolon helvum Bats in Zambia	journal of veterinary medical science	2014	eidolinae	eidolon	helvum	NA	NA	ZFB 10-03, ZFB 10-07, ZFB 10-14, ZFB 10-22, ZFB 10-23, ZFB 10-24, ZFB 10-26, ZFB 10-27, ZFB 10-39, ZFB 10-42	spleen	51	10		single	cross-sectional	PCR	semi-nested RT-PCR	L	tissue	0	zambia	chitambo district	kasanka national park			2010	NA	NA	NA	NA	NA	NA
Muleya, W; Sasaki, M; Orba, Y; Ishii, A; Thomas, Y; Nakagawa, E; Ogawa, H; Hang'ombe, B; Namangala, B; Mweene, A; Takada, A; Kimura, T; Sawa, H	Molecular Epidemiology of Paramyxoviruses in Frugivorous Eidolon helvum Bats in Zambia	journal of veterinary medical science	2014	eidolinae	eidolon	helvum	NA	NA	ZFB 11-30, ZFB 11-35, ZFB 11-60, ZFB 11-66, ZFB 11-76, ZFB 11-88, ZFB 11-91	spleen	97	7		single	cross-sectional	PCR	semi-nested RT-PCR	L	tissue	0	zambia	chitambo district	kasanka national park			2011	NA	NA	NA	NA	NA	NA
Field, H; de Jong, C; Melville, D; Smith, C; Smith, I; Broos, A; Kung, YH; McLaughlin, A; Zeddeman, A	Hendra Virus Infection Dynamics in Australian Fruit Bats	plos one	2011	pteropodinae	pteropus	alecto, poliocephalus	orthoparamyxovirinae	henipavirus	hendra virus	urine	20	0		pooled	longitudinal	PCR	RT-PCR	M	urine	NA	australia	south east queensland	regents park			2008	july	NA	NA	NA	NA	NA
Field, H; de Jong, C; Melville, D; Smith, C; Smith, I; Broos, A; Kung, YH; McLaughlin, A; Zeddeman, A	Hendra Virus Infection Dynamics in Australian Fruit Bats	plos one	2011	pteropodinae	pteropus	alecto, poliocephalus	orthoparamyxovirinae	henipavirus	hendra virus	urine	18	0		pooled	longitudinal	PCR	RT-PCR	M	urine	NA	australia	south east queensland	slacks creek			2008	august	NA	NA	NA	NA	NA
Field, H; de Jong, C; Melville, D; Smith, C; Smith, I; Broos, A; Kung, YH; McLaughlin, A; Zeddeman, A	Hendra Virus Infection Dynamics in Australian Fruit Bats	plos one	2011	pteropodinae	pteropus	poliocephalus	orthoparamyxovirinae	henipavirus	hendra virus	urine	4	0		pooled	longitudinal	PCR	RT-PCR	M	urine	NA	australia	south east queensland	slacks creek			2008	september	NA	NA	NA	NA	NA
Field, H; de Jong, C; Melville, D; Smith, C; Smith, I; Broos, A; Kung, YH; McLaughlin, A; Zeddeman, A	Hendra Virus Infection Dynamics in Australian Fruit Bats	plos one	2011	pteropodinae	pteropus	conspicillatus	orthoparamyxovirinae	henipavirus	hendra virus	urine	20	3		pooled	longitudinal	PCR	RT-PCR	M	urine	NA	australia	far north queensland	gordonvale			2008	november	NA	NA	NA	NA	NA
Field, H; de Jong, C; Melville, D; Smith, C; Smith, I; Broos, A; Kung, YH; McLaughlin, A; Zeddeman, A	Hendra Virus Infection Dynamics in Australian Fruit Bats	plos one	2011	pteropodinae	pteropus	alecto, poliocephalus, scapulatus	orthoparamyxovirinae	henipavirus	hendra virus	urine	6	0		pooled	longitudinal	PCR	RT-PCR	M	urine	NA	australia	south east queensland	slacks creek			2008	november	NA	NA	NA	NA	NA
Field, H; de Jong, C; Melville, D; Smith, C; Smith, I; Broos, A; Kung, YH; McLaughlin, A; Zeddeman, A	Hendra Virus Infection Dynamics in Australian Fruit Bats	plos one	2011	pteropodinae	pteropus	alecto, scapulatus	orthoparamyxovirinae	henipavirus	hendra virus	urine	17	0		pooled	longitudinal	PCR	RT-PCR	M	urine	NA	australia	northern territory	pine creek and mataranka			2008	december	NA	NA	NA	NA	NA
Field, H; de Jong, C; Melville, D; Smith, C; Smith, I; Broos, A; Kung, YH; McLaughlin, A; Zeddeman, A	Hendra Virus Infection Dynamics in Australian Fruit Bats	plos one	2011	pteropodinae	pteropus	conspicillatus	orthoparamyxovirinae	henipavirus	hendra virus	urine	21	0		pooled	longitudinal	PCR	RT-PCR	M	urine	NA	australia	far north queensland	gordonvale			2008	december	NA	NA	NA	NA	NA
Field, H; de Jong, C; Melville, D; Smith, C; Smith, I; Broos, A; Kung, YH; McLaughlin, A; Zeddeman, A	Hendra Virus Infection Dynamics in Australian Fruit Bats	plos one	2011	pteropodinae	pteropus	alecto	orthoparamyxovirinae	henipavirus	hendra virus	urine	20	0		pooled	longitudinal	PCR	RT-PCR	M	urine	NA	australia	south east queensland	cedar grove			2009	february	NA	NA	NA	NA	NA
Field, H; de Jong, C; Melville, D; Smith, C; Smith, I; Broos, A; Kung, YH; McLaughlin, A; Zeddeman, A	Hendra Virus Infection Dynamics in Australian Fruit Bats	plos one	2011	pteropodinae	pteropus	alecto, poliocephalus, scapulatus	orthoparamyxovirinae	henipavirus	hendra virus	urine	20	1		pooled	longitudinal	PCR	RT-PCR	M	urine	NA	australia	south east queensland	slacks creek			2009	february	NA	NA	NA	NA	NA
Field, H; de Jong, C; Melville, D; Smith, C; Smith, I; Broos, A; Kung, YH; McLaughlin, A; Zeddeman, A	Hendra Virus Infection Dynamics in Australian Fruit Bats	plos one	2011	pteropodinae	pteropus	alecto, poliocephalus, scapulatus	orthoparamyxovirinae	henipavirus	hendra virus	urine	21	0		pooled	longitudinal	PCR	RT-PCR	M	urine	NA	australia	south east queensland	esk			2009	february	NA	NA	NA	NA	NA
Field, H; de Jong, C; Melville, D; Smith, C; Smith, I; Broos, A; Kung, YH; McLaughlin, A; Zeddeman, A	Hendra Virus Infection Dynamics in Australian Fruit Bats	plos one	2011	pteropodinae	pteropus	alecto, poliocephalus, scapulatus	orthoparamyxovirinae	henipavirus	hendra virus	urine	18	0		pooled	longitudinal	PCR	RT-PCR	M	urine	NA	australia	south east queensland	slacks creek			2009	march	NA	NA	NA	NA	NA
Field, H; de Jong, C; Melville, D; Smith, C; Smith, I; Broos, A; Kung, YH; McLaughlin, A; Zeddeman, A	Hendra Virus Infection Dynamics in Australian Fruit Bats	plos one	2011	pteropodinae	pteropus	alecto, poliocephalus	orthoparamyxovirinae	henipavirus	hendra virus	urine	20	0		pooled	longitudinal	PCR	RT-PCR	M	urine	NA	australia	south east queensland	canungra			2009	march	NA	NA	NA	NA	NA
Field, H; de Jong, C; Melville, D; Smith, C; Smith, I; Broos, A; Kung, YH; McLaughlin, A; Zeddeman, A	Hendra Virus Infection Dynamics in Australian Fruit Bats	plos one	2011	pteropodinae	pteropus	alecto, poliocephalus	orthoparamyxovirinae	henipavirus	hendra virus	urine	15	0		pooled	longitudinal	PCR	RT-PCR	M	urine	NA	australia	south east queensland	slacks creek			2009	march	NA	NA	NA	NA	NA
Field, H; de Jong, C; Melville, D; Smith, C; Smith, I; Broos, A; Kung, YH; McLaughlin, A; Zeddeman, A	Hendra Virus Infection Dynamics in Australian Fruit Bats	plos one	2011	pteropodinae	pteropus	alecto, poliocephalus	orthoparamyxovirinae	henipavirus	hendra virus	urine	18	0		pooled	longitudinal	PCR	RT-PCR	M	urine	NA	australia	south east queensland	esk			2009	march	NA	NA	NA	NA	NA
Field, H; de Jong, C; Melville, D; Smith, C; Smith, I; Broos, A; Kung, YH; McLaughlin, A; Zeddeman, A	Hendra Virus Infection Dynamics in Australian Fruit Bats	plos one	2011	pteropodinae	pteropus	alecto	orthoparamyxovirinae	henipavirus	hendra virus	urine	14	0		pooled	longitudinal	PCR	RT-PCR	M	urine	NA	australia	far north queensland	thursday island			2009	march	NA	NA	NA	NA	NA
Field, H; de Jong, C; Melville, D; Smith, C; Smith, I; Broos, A; Kung, YH; McLaughlin, A; Zeddeman, A	Hendra Virus Infection Dynamics in Australian Fruit Bats	plos one	2011	pteropodinae	pteropus	poliocephalus	orthoparamyxovirinae	henipavirus	hendra virus	urine	20	0		pooled	longitudinal	PCR	RT-PCR	M	urine	NA	australia	south east queensland	canungra			2009	april	NA	NA	NA	NA	NA
Field, H; de Jong, C; Melville, D; Smith, C; Smith, I; Broos, A; Kung, YH; McLaughlin, A; Zeddeman, A	Hendra Virus Infection Dynamics in Australian Fruit Bats	plos one	2011	pteropodinae	pteropus	alecto, poliocephalus	orthoparamyxovirinae	henipavirus	hendra virus	urine	13	0		pooled	longitudinal	PCR	RT-PCR	M	urine	NA	australia	south east queensland	slacks creek			2009	april	NA	NA	NA	NA	NA
Field, H; de Jong, C; Melville, D; Smith, C; Smith, I; Broos, A; Kung, YH; McLaughlin, A; Zeddeman, A	Hendra Virus Infection Dynamics in Australian Fruit Bats	plos one	2011	pteropodinae	pteropus	alecto, poliocephalus	orthoparamyxovirinae	henipavirus	hendra virus	urine	13	1		pooled	longitudinal	PCR	RT-PCR	M	urine	NA	australia	south east queensland	slacks creek			2009	june	NA	NA	NA	NA	NA
Field, H; de Jong, C; Melville, D; Smith, C; Smith, I; Broos, A; Kung, YH; McLaughlin, A; Zeddeman, A	Hendra Virus Infection Dynamics in Australian Fruit Bats	plos one	2011	pteropodinae	pteropus	conspicillatus	orthoparamyxovirinae	henipavirus	hendra virus	urine	13	0		pooled	longitudinal	PCR	RT-PCR	M	urine	NA	australia	far north queensland	tolga scrub			2009	june	NA	NA	NA	NA	NA
Field, H; de Jong, C; Melville, D; Smith, C; Smith, I; Broos, A; Kung, YH; McLaughlin, A; Zeddeman, A	Hendra Virus Infection Dynamics in Australian Fruit Bats	plos one	2011	pteropodinae	pteropus	alecto, poliocephalus	orthoparamyxovirinae	henipavirus	hendra virus	urine	18	0		pooled	longitudinal	PCR	RT-PCR	M	urine	NA	australia	south east queensland	slacks creek			2009	july	NA	NA	NA	NA	NA
Field, H; de Jong, C; Melville, D; Smith, C; Smith, I; Broos, A; Kung, YH; McLaughlin, A; Zeddeman, A	Hendra Virus Infection Dynamics in Australian Fruit Bats	plos one	2011	pteropodinae	pteropus	alecto, poliocephalus	orthoparamyxovirinae	henipavirus	hendra virus	urine	13	0		pooled	longitudinal	PCR	RT-PCR	M	urine	NA	australia	south east queensland	slacks creek			2009	july	NA	NA	NA	NA	NA
Field, H; de Jong, C; Melville, D; Smith, C; Smith, I; Broos, A; Kung, YH; McLaughlin, A; Zeddeman, A	Hendra Virus Infection Dynamics in Australian Fruit Bats	plos one	2011	pteropodinae	pteropus	alecto, poliocephalus	orthoparamyxovirinae	henipavirus	hendra virus	urine	30	2		pooled	longitudinal	PCR	RT-PCR	M	urine	NA	australia	south east queensland	cedar grove			2009	august	NA	NA	NA	NA	NA
Field, H; de Jong, C; Melville, D; Smith, C; Smith, I; Broos, A; Kung, YH; McLaughlin, A; Zeddeman, A	Hendra Virus Infection Dynamics in Australian Fruit Bats	plos one	2011	pteropodinae	pteropus	conspicillatus, scapulatus	orthoparamyxovirinae	henipavirus	hendra virus	urine	30	2		pooled	longitudinal	PCR	RT-PCR	M	urine	NA	australia	far north queensland	tolga scrub			2009	august	NA	NA	NA	NA	NA
Field, H; de Jong, C; Melville, D; Smith, C; Smith, I; Broos, A; Kung, YH; McLaughlin, A; Zeddeman, A	Hendra Virus Infection Dynamics in Australian Fruit Bats	plos one	2011	pteropodinae	pteropus	alecto, poliocephalus	orthoparamyxovirinae	henipavirus	hendra virus	urine	36	12		pooled	longitudinal	PCR	RT-PCR	M	urine	NA	australia	south east queensland	cedar grove			2009	september	NA	NA	NA	NA	NA
Field, H; de Jong, C; Melville, D; Smith, C; Smith, I; Broos, A; Kung, YH; McLaughlin, A; Zeddeman, A	Hendra Virus Infection Dynamics in Australian Fruit Bats	plos one	2011	pteropodinae	pteropus	alecto, poliocephalus	orthoparamyxovirinae	henipavirus	hendra virus	urine	45	2		pooled	longitudinal	PCR	RT-PCR	M	urine	NA	australia	south east queensland	cedar grove			2009	october	NA	NA	NA	NA	NA
Field, H; de Jong, C; Melville, D; Smith, C; Smith, I; Broos, A; Kung, YH; McLaughlin, A; Zeddeman, A	Hendra Virus Infection Dynamics in Australian Fruit Bats	plos one	2011	pteropodinae	pteropus	alecto, poliocephalus	orthoparamyxovirinae	henipavirus	hendra virus	urine	17	2		pooled	longitudinal	PCR	RT-PCR	M	urine	NA	australia	south east queensland	cedar grove			2009	october	NA	NA	NA	NA	NA
Field, H; de Jong, C; Melville, D; Smith, C; Smith, I; Broos, A; Kung, YH; McLaughlin, A; Zeddeman, A	Hendra Virus Infection Dynamics in Australian Fruit Bats	plos one	2011	pteropodinae	pteropus	alecto, poliocephalus	orthoparamyxovirinae	henipavirus	hendra virus	urine	32	4		pooled	longitudinal	PCR	RT-PCR	M	urine	NA	australia	south east queensland	cedar grove			2009	october	NA	NA	NA	NA	NA
Field, H; de Jong, C; Melville, D; Smith, C; Smith, I; Broos, A; Kung, YH; McLaughlin, A; Zeddeman, A	Hendra Virus Infection Dynamics in Australian Fruit Bats	plos one	2011	pteropodinae	pteropus	conspicillatus	orthoparamyxovirinae	henipavirus	hendra virus	urine	35	2		pooled	longitudinal	PCR	RT-PCR	M	urine	NA	australia	far north queensland	lakeside (yungaburra)			2009	october	NA	NA	NA	NA	NA
Field, H; de Jong, C; Melville, D; Smith, C; Smith, I; Broos, A; Kung, YH; McLaughlin, A; Zeddeman, A	Hendra Virus Infection Dynamics in Australian Fruit Bats	plos one	2011	pteropodinae	pteropus	alecto	orthoparamyxovirinae	henipavirus	hendra virus	urine	30	0		pooled	longitudinal	PCR	RT-PCR	M	urine	NA	australia	south east queensland	cedar grove			2009	december	NA	NA	NA	NA	NA
Field, H; de Jong, C; Melville, D; Smith, C; Smith, I; Broos, A; Kung, YH; McLaughlin, A; Zeddeman, A	Hendra Virus Infection Dynamics in Australian Fruit Bats	plos one	2011	pteropodinae	pteropus	alecto, scapulatus	orthoparamyxovirinae	henipavirus	hendra virus	urine	28	0		pooled	longitudinal	PCR	RT-PCR	M	urine	NA	australia	south east queensland	cedar grove			2010	february	NA	NA	NA	NA	NA
Field, H; de Jong, C; Melville, D; Smith, C; Smith, I; Broos, A; Kung, YH; McLaughlin, A; Zeddeman, A	Hendra Virus Infection Dynamics in Australian Fruit Bats	plos one	2011	pteropodinae	pteropus	alecto, scapulatus	orthoparamyxovirinae	henipavirus	hendra virus	urine	34	1		pooled	longitudinal	PCR	RT-PCR	M	urine	NA	australia	south east queensland	cedar grove			2010	march	NA	NA	NA	NA	NA
Field, H; de Jong, C; Melville, D; Smith, C; Smith, I; Broos, A; Kung, YH; McLaughlin, A; Zeddeman, A	Hendra Virus Infection Dynamics in Australian Fruit Bats	plos one	2011	pteropodinae	pteropus	alecto	orthoparamyxovirinae	henipavirus	hendra virus	urine	30	0		pooled	longitudinal	PCR	RT-PCR	M	urine	NA	australia	south east queensland	cedar grove			2010	april	NA	NA	NA	NA	NA
Field, H; de Jong, C; Melville, D; Smith, C; Smith, I; Broos, A; Kung, YH; McLaughlin, A; Zeddeman, A	Hendra Virus Infection Dynamics in Australian Fruit Bats	plos one	2011	pteropodinae	pteropus	alecto, poliocephalus	orthoparamyxovirinae	henipavirus	hendra virus	urine	30	0		pooled	longitudinal	PCR	RT-PCR	M	urine	NA	australia	south east queensland	cedar grove			2010	april	NA	NA	NA	NA	NA
Field, H; de Jong, C; Melville, D; Smith, C; Smith, I; Broos, A; Kung, YH; McLaughlin, A; Zeddeman, A	Hendra Virus Infection Dynamics in Australian Fruit Bats	plos one	2011	pteropodinae	pteropus	alecto, poliocephalus	orthoparamyxovirinae	henipavirus	hendra virus	urine	23	0		pooled	longitudinal	PCR	RT-PCR	M	urine	NA	australia	south east queensland	regents park			2010	june	NA	NA	NA	NA	NA
Field, H; de Jong, C; Melville, D; Smith, C; Smith, I; Broos, A; Kung, YH; McLaughlin, A; Zeddeman, A	Hendra Virus Infection Dynamics in Australian Fruit Bats	plos one	2011	pteropodinae	pteropus	alecto, poliocephalus	orthoparamyxovirinae	henipavirus	hendra virus	urine	34	0		pooled	longitudinal	PCR	RT-PCR	M	urine	NA	australia	south east queensland	woodend			2010	june	NA	NA	NA	NA	NA
Field, H; de Jong, C; Melville, D; Smith, C; Smith, I; Broos, A; Kung, YH; McLaughlin, A; Zeddeman, A	Hendra Virus Infection Dynamics in Australian Fruit Bats	plos one	2011	pteropodinae	pteropus	conspicillatus	orthoparamyxovirinae	henipavirus	hendra virus	urine	30	2		pooled	longitudinal	PCR	RT-PCR	M	urine	NA	australia	far north queensland	mareeba (jack bethel park)			2010	july	NA	NA	NA	NA	NA
Field, H; de Jong, C; Melville, D; Smith, C; Smith, I; Broos, A; Kung, YH; McLaughlin, A; Zeddeman, A	Hendra Virus Infection Dynamics in Australian Fruit Bats	plos one	2011	pteropodinae	pteropus	alecto	orthoparamyxovirinae	henipavirus	hendra virus	urine	23	0		pooled	longitudinal	PCR	RT-PCR	M	urine	NA	australia	northern territory	howard springs			2010	july	NA	NA	NA	NA	NA
Field, H; de Jong, C; Melville, D; Smith, C; Smith, I; Broos, A; Kung, YH; McLaughlin, A; Zeddeman, A	Hendra Virus Infection Dynamics in Australian Fruit Bats	plos one	2011	pteropodinae	pteropus	alecto, poliocephalus	orthoparamyxovirinae	henipavirus	hendra virus	urine	32	0		pooled	longitudinal	PCR	RT-PCR	M	urine	NA	australia	south east queensland	woodend			2010	july	NA	NA	NA	NA	NA
Field, H; de Jong, C; Melville, D; Smith, C; Smith, I; Broos, A; Kung, YH; McLaughlin, A; Zeddeman, A	Hendra Virus Infection Dynamics in Australian Fruit Bats	plos one	2011	pteropodinae	pteropus	conspicillatus, scapulatus	orthoparamyxovirinae	henipavirus	hendra virus	urine	33	0		pooled	longitudinal	PCR	RT-PCR	M	urine	NA	australia	far north queensland	mareeba (jack bethel park)			2010	august	NA	NA	NA	NA	NA
Field, H; de Jong, C; Melville, D; Smith, C; Smith, I; Broos, A; Kung, YH; McLaughlin, A; Zeddeman, A	Hendra Virus Infection Dynamics in Australian Fruit Bats	plos one	2011	pteropodinae	pteropus	alecto, poliocephalus	orthoparamyxovirinae	henipavirus	hendra virus	urine	22	0		pooled	longitudinal	PCR	RT-PCR	M	urine	NA	australia	south east queensland	cedar grove			2010	august	NA	NA	NA	NA	NA
Field, H; de Jong, C; Melville, D; Smith, C; Smith, I; Broos, A; Kung, YH; McLaughlin, A; Zeddeman, A	Hendra Virus Infection Dynamics in Australian Fruit Bats	plos one	2011	pteropodinae	pteropus	alecto, poliocephalus	orthoparamyxovirinae	henipavirus	hendra virus	urine	31	0		pooled	longitudinal	PCR	RT-PCR	M	urine	NA	australia	south east queensland	cedar grove			2010	september	NA	NA	NA	NA	NA
Field, H; de Jong, C; Melville, D; Smith, C; Smith, I; Broos, A; Kung, YH; McLaughlin, A; Zeddeman, A	Hendra Virus Infection Dynamics in Australian Fruit Bats	plos one	2011	pteropodinae	pteropus	conspicillatus	orthoparamyxovirinae	henipavirus	hendra virus	urine	32	0		pooled	longitudinal	PCR	RT-PCR	M	urine	NA	australia	far north queensland	lakeside (yungaburra)			2010	september	NA	NA	NA	NA	NA
Field, H; de Jong, C; Melville, D; Smith, C; Smith, I; Broos, A; Kung, YH; McLaughlin, A; Zeddeman, A	Hendra Virus Infection Dynamics in Australian Fruit Bats	plos one	2011	pteropodinae	pteropus	alecto	orthoparamyxovirinae	henipavirus	hendra virus	urine	25	0		pooled	longitudinal	PCR	RT-PCR	M	urine	NA	australia	northern territory	litchfield national park (wangi falls)			2010	september	NA	NA	NA	NA	NA
Field, H; de Jong, C; Melville, D; Smith, C; Smith, I; Broos, A; Kung, YH; McLaughlin, A; Zeddeman, A	Hendra Virus Infection Dynamics in Australian Fruit Bats	plos one	2011	pteropodinae	pteropus	alecto, poliocephalus	orthoparamyxovirinae	henipavirus	hendra virus	urine	28	0		pooled	longitudinal	PCR	RT-PCR	M	urine	NA	australia	south east queensland	cedar grove			2010	october	NA	NA	NA	NA	NA
Field, H; de Jong, C; Melville, D; Smith, C; Smith, I; Broos, A; Kung, YH; McLaughlin, A; Zeddeman, A	Hendra Virus Infection Dynamics in Australian Fruit Bats	plos one	2011	pteropodinae	pteropus	scapulatus	orthoparamyxovirinae	henipavirus	hendra virus	urine	34	0		pooled	longitudinal	PCR	RT-PCR	M	urine	NA	australia	northern territory	mataranka thermal pools			2010	october	NA	NA	NA	NA	NA
Field, H; de Jong, C; Melville, D; Smith, C; Smith, I; Broos, A; Kung, YH; McLaughlin, A; Zeddeman, A	Hendra Virus Infection Dynamics in Australian Fruit Bats	plos one	2011	pteropodinae	pteropus	conspicillatus	orthoparamyxovirinae	henipavirus	hendra virus	urine	32	0		pooled	longitudinal	PCR	RT-PCR	M	urine	NA	australia	far north queensland	lakeside (yungaburra)			2010	october	NA	NA	NA	NA	NA
Field, H; de Jong, C; Melville, D; Smith, C; Smith, I; Broos, A; Kung, YH; McLaughlin, A; Zeddeman, A	Hendra Virus Infection Dynamics in Australian Fruit Bats	plos one	2011	pteropodinae	pteropus	alecto, poliocephalus	orthoparamyxovirinae	henipavirus	hendra virus	urine	32	0		pooled	longitudinal	PCR	RT-PCR	M	urine	NA	australia	south east queensland	cedar grove			2010	november	NA	NA	NA	NA	NA
Field, H; de Jong, C; Melville, D; Smith, C; Smith, I; Broos, A; Kung, YH; McLaughlin, A; Zeddeman, A	Hendra Virus Infection Dynamics in Australian Fruit Bats	plos one	2011	pteropodinae	pteropus	alecto, poliocephalus, scapulatus	orthoparamyxovirinae	henipavirus	hendra virus	urine	34	0		pooled	longitudinal	PCR	RT-PCR	M	urine	NA	australia	south east queensland	woodend			2010	november	NA	NA	NA	NA	NA
Field, H; de Jong, C; Melville, D; Smith, C; Smith, I; Broos, A; Kung, YH; McLaughlin, A; Zeddeman, A	Hendra Virus Infection Dynamics in Australian Fruit Bats	plos one	2011	pteropodinae	pteropus	alecto, scapulatus	orthoparamyxovirinae	henipavirus	hendra virus	urine	35	0		pooled	longitudinal	PCR	RT-PCR	M	urine	NA	australia	northern territory	pine creek			2010	november	NA	NA	NA	NA	NA
Field, H; de Jong, C; Melville, D; Smith, C; Smith, I; Broos, A; Kung, YH; McLaughlin, A; Zeddeman, A	Hendra Virus Infection Dynamics in Australian Fruit Bats	plos one	2011	pteropodinae	pteropus	alecto, poliocephalus	orthoparamyxovirinae	henipavirus	hendra virus	urine	24	0		pooled	longitudinal	PCR	RT-PCR	M	urine	NA	australia	south east queensland	cedar grove			2010	december	NA	NA	NA	NA	NA
Field, H; de Jong, C; Melville, D; Smith, C; Smith, I; Broos, A; Kung, YH; McLaughlin, A; Zeddeman, A	Hendra Virus Infection Dynamics in Australian Fruit Bats	plos one	2011	pteropodinae	pteropus	alecto	orthoparamyxovirinae	henipavirus	hendra virus	urine	30	1		pooled	longitudinal	PCR	RT-PCR	M	urine	NA	australia	south east queensland	cedar grove			2011	january	NA	NA	NA	NA	NA
Field, H; de Jong, C; Melville, D; Smith, C; Smith, I; Broos, A; Kung, YH; McLaughlin, A; Zeddeman, A	Hendra Virus Infection Dynamics in Australian Fruit Bats	plos one	2011	pteropodinae	pteropus	alecto, scapulatus	orthoparamyxovirinae	henipavirus	hendra virus	urine	30	0		pooled	longitudinal	PCR	RT-PCR	M	urine	NA	australia	south east queensland	cedar grove			2011	january	NA	NA	NA	NA	NA
Field, H; de Jong, C; Melville, D; Smith, C; Smith, I; Broos, A; Kung, YH; McLaughlin, A; Zeddeman, A	Hendra Virus Infection Dynamics in Australian Fruit Bats	plos one	2011	pteropodinae	pteropus	alecto, poliocephalus	orthoparamyxovirinae	henipavirus	hendra virus	urine	31	2		pooled	longitudinal	PCR	RT-PCR	M	urine	NA	australia	south east queensland	cedar grove			2011	february	NA	NA	NA	NA	NA
Field, H; de Jong, C; Melville, D; Smith, C; Smith, I; Broos, A; Kung, YH; McLaughlin, A; Zeddeman, A	Hendra Virus Infection Dynamics in Australian Fruit Bats	plos one	2011	pteropodinae	pteropus	alecto, poliocephalus	orthoparamyxovirinae	henipavirus	hendra virus	urine	32	1		pooled	longitudinal	PCR	RT-PCR	M	urine	NA	australia	south east queensland	cedar grove			2011	february	NA	NA	NA	NA	NA
Field, H; de Jong, C; Melville, D; Smith, C; Smith, I; Broos, A; Kung, YH; McLaughlin, A; Zeddeman, A	Hendra Virus Infection Dynamics in Australian Fruit Bats	plos one	2011	pteropodinae	pteropus	alecto, poliocephalus	orthoparamyxovirinae	henipavirus	hendra virus	urine	31	0		pooled	longitudinal	PCR	RT-PCR	M	urine	NA	australia	south east queensland	cedar grove			2011	february	NA	NA	NA	NA	NA
Field, H; de Jong, C; Melville, D; Smith, C; Smith, I; Broos, A; Kung, YH; McLaughlin, A; Zeddeman, A	Hendra Virus Infection Dynamics in Australian Fruit Bats	plos one	2011	pteropodinae	pteropus	alecto, poliocephalus	orthoparamyxovirinae	henipavirus	hendra virus	urine	24	1		pooled	longitudinal	PCR	RT-PCR	M	urine	NA	australia	south east queensland	cedar grove			2011	february	NA	NA	NA	NA	NA
Field, H; de Jong, C; Melville, D; Smith, C; Smith, I; Broos, A; Kung, YH; McLaughlin, A; Zeddeman, A	Hendra Virus Infection Dynamics in Australian Fruit Bats	plos one	2011	pteropodinae	pteropus	alecto, poliocephalus	orthoparamyxovirinae	henipavirus	hendra virus	urine	30	0		pooled	longitudinal	PCR	RT-PCR	M	urine	NA	australia	south east queensland	cedar grove			2011	march	NA	NA	NA	NA	NA
Field, H; de Jong, C; Melville, D; Smith, C; Smith, I; Broos, A; Kung, YH; McLaughlin, A; Zeddeman, A	Hendra Virus Infection Dynamics in Australian Fruit Bats	plos one	2011	pteropodinae	pteropus	alecto, poliocephalus	orthoparamyxovirinae	henipavirus	hendra virus	urine	28	1		pooled	longitudinal	PCR	RT-PCR	M	urine	NA	australia	south east queensland	cedar grove			2011	march	NA	NA	NA	NA	NA
Field, H; de Jong, C; Melville, D; Smith, C; Smith, I; Broos, A; Kung, YH; McLaughlin, A; Zeddeman, A	Hendra Virus Infection Dynamics in Australian Fruit Bats	plos one	2011	pteropodinae	pteropus	alecto, poliocephalus	orthoparamyxovirinae	henipavirus	hendra virus	urine	22	0		pooled	longitudinal	PCR	RT-PCR	M	urine	NA	australia	south east queensland	cedar grove			2011	april	NA	NA	NA	NA	NA
Field, H; de Jong, C; Melville, D; Smith, C; Smith, I; Broos, A; Kung, YH; McLaughlin, A; Zeddeman, A	Hendra Virus Infection Dynamics in Australian Fruit Bats	plos one	2011	pteropodinae	pteropus	alecto	orthoparamyxovirinae	henipavirus	hendra virus	urine	18	0		pooled	longitudinal	PCR	RT-PCR	M	urine	NA	australia	south east queensland	cedar grove			2011	april	NA	NA	NA	NA	NA
Field, H; de Jong, C; Melville, D; Smith, C; Smith, I; Broos, A; Kung, YH; McLaughlin, A; Zeddeman, A	Hendra Virus Infection Dynamics in Australian Fruit Bats	plos one	2011	pteropodinae	pteropus	alecto	orthoparamyxovirinae	henipavirus	hendra virus	urine	28	0		pooled	longitudinal	PCR	RT-PCR	M	urine	NA	australia	northern territory	pine creek			2011	april	NA	NA	NA	NA	NA
Field, H; de Jong, C; Melville, D; Smith, C; Smith, I; Broos, A; Kung, YH; McLaughlin, A; Zeddeman, A	Hendra Virus Infection Dynamics in Australian Fruit Bats	plos one	2011	pteropodinae	pteropus	scapulatus	orthoparamyxovirinae	henipavirus	hendra virus	urine	26	0		pooled	longitudinal	PCR	RT-PCR	M	urine	NA	australia	northern territory	katherine gorge			2011	april	NA	NA	NA	NA	NA
Field, H; de Jong, C; Melville, D; Smith, C; Smith, I; Broos, A; Kung, YH; McLaughlin, A; Zeddeman, A	Hendra Virus Infection Dynamics in Australian Fruit Bats	plos one	2011	pteropodinae	pteropus	conspicillatus	orthoparamyxovirinae	henipavirus	hendra virus	urine	30	0		pooled	longitudinal	PCR	RT-PCR	M	urine	NA	australia	far north queensland	lakeside (yungaburra)			2011	april	NA	NA	NA	NA	NA
Field, H; de Jong, C; Melville, D; Smith, C; Smith, I; Broos, A; Kung, YH; McLaughlin, A; Zeddeman, A	Hendra Virus Infection Dynamics in Australian Fruit Bats	plos one	2011	pteropodinae	pteropus	alecto	orthoparamyxovirinae	henipavirus	hendra virus	urine	20	2		pooled	longitudinal	PCR	RT-PCR	M	urine	NA	australia	south east queensland	cedar grove			2011	may	NA	NA	NA	NA	NA
Field, H; de Jong, C; Melville, D; Smith, C; Smith, I; Broos, A; Kung, YH; McLaughlin, A; Zeddeman, A	Hendra Virus Infection Dynamics in Australian Fruit Bats	plos one	2011	pteropodinae	pteropus	alecto	orthoparamyxovirinae	henipavirus	hendra virus	urine	26	0		pooled	longitudinal	PCR	RT-PCR	M	urine	NA	australia	northern territory	tindal raaf base			2011	may	NA	NA	NA	NA	NA
Field, H; de Jong, C; Melville, D; Smith, C; Smith, I; Broos, A; Kung, YH; McLaughlin, A; Zeddeman, A	Hendra Virus Infection Dynamics in Australian Fruit Bats	plos one	2011	pteropodinae	pteropus	conspicillatus	orthoparamyxovirinae	henipavirus	hendra virus	urine	30	2		pooled	longitudinal	PCR	RT-PCR	M	urine	NA	australia	far north queensland	lakeside (yungaburra)			2011	may	NA	NA	NA	NA	NA
Field, H; de Jong, C; Melville, D; Smith, C; Smith, I; Broos, A; Kung, YH; McLaughlin, A; Zeddeman, A	Hendra Virus Infection Dynamics in Australian Fruit Bats	plos one	2011	pteropodinae	pteropus	alecto, poliocephalus	orthoparamyxovirinae	henipavirus	hendra virus	urine	13	1		pooled	longitudinal	PCR	RT-PCR	M	urine	NA	australia	south east queensland	tewantin			2011	june	NA	NA	NA	NA	NA
Peel, AJ; Sargan, DR; Baker, KS; Hayman, DTS; Barr, JA; Crameri, G; Suu-Ire, R; Broder, CC; Lembo, T; Wang, LF; Fooks, AR; Rossiter, SJ; Wood, JLN; Cunningham, AA	Continent-wide panmixia of an African fruit bat facilitates transmission of potentially zoonotic viruses	nature communications	2013	eidolinae	eidolon	helvum	NA	NA	NA	urine	72	24		pooled	cross-sectional	PCR	hemi-nested PCR	L	urine	NA	ghana	NA	NA			NA	NA	2007	NA	2009	NA	NA	results described in Baker et al. 2012; three sites: 5.588 N, 0.182 W; 6.700 N, 1.625 W; 7.647 N, 1.882 W
Peel, AJ; Sargan, DR; Baker, KS; Hayman, DTS; Barr, JA; Crameri, G; Suu-Ire, R; Broder, CC; Lembo, T; Wang, LF; Fooks, AR; Rossiter, SJ; Wood, JLN; Cunningham, AA	Continent-wide panmixia of an African fruit bat facilitates transmission of potentially zoonotic viruses	nature communications	2013	eidolinae	eidolon	helvum	orthoparamyxovirinae	henipavirus	nipah virus	blood or serum	954	369		single	cross-sectional	serology	luminex assay	NiV sG	blood	NA	ghana	NA	NA			NA	NA	2007	NA	2009	NA	NA	three sites: 5.588 N, 0.182 W; 6.700 N, 1.625 W; 7.647 N, 1.882 W
Peel, AJ; Sargan, DR; Baker, KS; Hayman, DTS; Barr, JA; Crameri, G; Suu-Ire, R; Broder, CC; Lembo, T; Wang, LF; Fooks, AR; Rossiter, SJ; Wood, JLN; Cunningham, AA	Continent-wide panmixia of an African fruit bat facilitates transmission of potentially zoonotic viruses	nature communications	2013	eidolinae	eidolon	helvum	orthoparamyxovirinae	henipavirus	nipah virus	blood or serum	61	9		single	cross-sectional	serology	virus neutralization test	NA	blood	NA	ghana	NA	NA			NA	NA	2007	NA	2009	NA	NA	three sites: 5.588 N, 0.182 W; 6.700 N, 1.625 W; 7.647 N, 1.882 W
Peel, AJ; Sargan, DR; Baker, KS; Hayman, DTS; Barr, JA; Crameri, G; Suu-Ire, R; Broder, CC; Lembo, T; Wang, LF; Fooks, AR; Rossiter, SJ; Wood, JLN; Cunningham, AA	Continent-wide panmixia of an African fruit bat facilitates transmission of potentially zoonotic viruses	nature communications	2013	eidolinae	eidolon	helvum	NA	NA	NA	urine	5	0		single	cross-sectional	PCR	hemi-nested PCR	L	urine	NA	zambia	NA	NA	-12.589	30.246	2008	NA	NA	NA	NA	NA	NA
Peel, AJ; Sargan, DR; Baker, KS; Hayman, DTS; Barr, JA; Crameri, G; Suu-Ire, R; Broder, CC; Lembo, T; Wang, LF; Fooks, AR; Rossiter, SJ; Wood, JLN; Cunningham, AA	Continent-wide panmixia of an African fruit bat facilitates transmission of potentially zoonotic viruses	nature communications	2013	eidolinae	eidolon	helvum	orthoparamyxovirinae	henipavirus	nipah virus	blood or serum	12	5		single	cross-sectional	serology	luminex assay	NiV sG	blood	NA	zambia	NA	NA	-12.589	30.246	2008	NA	NA	NA	NA	NA	NA
Peel, AJ; Sargan, DR; Baker, KS; Hayman, DTS; Barr, JA; Crameri, G; Suu-Ire, R; Broder, CC; Lembo, T; Wang, LF; Fooks, AR; Rossiter, SJ; Wood, JLN; Cunningham, AA	Continent-wide panmixia of an African fruit bat facilitates transmission of potentially zoonotic viruses	nature communications	2013	eidolinae	eidolon	helvum	NA	NA	NA	urine	6	0		single	cross-sectional	PCR	hemi-nested PCR	L	urine	NA	malawi	NA	NA	-15.788	35.011	2008	NA	NA	NA	NA	NA	NA
Peel, AJ; Sargan, DR; Baker, KS; Hayman, DTS; Barr, JA; Crameri, G; Suu-Ire, R; Broder, CC; Lembo, T; Wang, LF; Fooks, AR; Rossiter, SJ; Wood, JLN; Cunningham, AA	Continent-wide panmixia of an African fruit bat facilitates transmission of potentially zoonotic viruses	nature communications	2013	eidolinae	eidolon	helvum	orthoparamyxovirinae	henipavirus	nipah virus	blood or serum	16	4		single	cross-sectional	serology	luminex assay	NiV sG	blood	NA	malawi	NA	NA	-15.788	35.011	2008	NA	NA	NA		NA	NA
Peel, AJ; Sargan, DR; Baker, KS; Hayman, DTS; Barr, JA; Crameri, G; Suu-Ire, R; Broder, CC; Lembo, T; Wang, LF; Fooks, AR; Rossiter, SJ; Wood, JLN; Cunningham, AA	Continent-wide panmixia of an African fruit bat facilitates transmission of potentially zoonotic viruses	nature communications	2013	eidolinae	eidolon	helvum	NA	NA	NA	urine	10	2		pooled	cross-sectional	PCR	hemi-nested PCR	L	urine	NA	tanzania	NA	NA			NA	NA	2009	NA	2010	NA	NA	three sites: 6.801 S, 39.283 E; 6.800 S, 39.285 E; 6.823 S, 37.666 E
Peel, AJ; Sargan, DR; Baker, KS; Hayman, DTS; Barr, JA; Crameri, G; Suu-Ire, R; Broder, CC; Lembo, T; Wang, LF; Fooks, AR; Rossiter, SJ; Wood, JLN; Cunningham, AA	Continent-wide panmixia of an African fruit bat facilitates transmission of potentially zoonotic viruses	nature communications	2013	eidolinae	eidolon	helvum	orthoparamyxovirinae	henipavirus	nipah virus	blood or serum	245	117		single	cross-sectional	serology	luminex assay	NiV sG	blood	NA	tanzania	NA	NA			NA	NA	2009	NA	2010	NA	NA	three sites: 6.801 S, 39.283 E; 6.800 S, 39.285 E; 6.823 S, 37.666 E
Peel, AJ; Sargan, DR; Baker, KS; Hayman, DTS; Barr, JA; Crameri, G; Suu-Ire, R; Broder, CC; Lembo, T; Wang, LF; Fooks, AR; Rossiter, SJ; Wood, JLN; Cunningham, AA	Continent-wide panmixia of an African fruit bat facilitates transmission of potentially zoonotic viruses	nature communications	2013	eidolinae	eidolon	helvum	orthoparamyxovirinae	henipavirus	nipah virus	blood or serum	222	11		single	cross-sectional	serology	virus neutralization test	NA	blood	NA	tanzania	NA	NA			NA	NA	2009	NA	2010	NA	NA	three sites: 6.801 S, 39.283 E; 6.800 S, 39.285 E; 6.823 S, 37.666 E
Peel, AJ; Sargan, DR; Baker, KS; Hayman, DTS; Barr, JA; Crameri, G; Suu-Ire, R; Broder, CC; Lembo, T; Wang, LF; Fooks, AR; Rossiter, SJ; Wood, JLN; Cunningham, AA	Continent-wide panmixia of an African fruit bat facilitates transmission of potentially zoonotic viruses	nature communications	2013	eidolinae	eidolon	helvum	NA	NA	NA	urine	1	1		pooled	cross-sectional	PCR	hemi-nested PCR	L	urine	NA	uganda	NA	NA			2009	NA	NA	NA	NA	NA	NA	three sites: 0.303 N, 32.554 E; 0.427 N 33.201 E; 0.416 N, 33.204 E
Peel, AJ; Sargan, DR; Baker, KS; Hayman, DTS; Barr, JA; Crameri, G; Suu-Ire, R; Broder, CC; Lembo, T; Wang, LF; Fooks, AR; Rossiter, SJ; Wood, JLN; Cunningham, AA	Continent-wide panmixia of an African fruit bat facilitates transmission of potentially zoonotic viruses	nature communications	2013	eidolinae	eidolon	helvum	orthoparamyxovirinae	henipavirus	nipah virus	blood or serum	7	6		single	cross-sectional	serology	luminex assay	NiV sG	blood	NA	uganda	NA	NA			2009	NA	NA	NA	NA	NA	NA	three sites: 0.303 N, 32.554 E; 0.427 N 33.201 E; 0.416 N, 33.204 E
Peel, AJ; Sargan, DR; Baker, KS; Hayman, DTS; Barr, JA; Crameri, G; Suu-Ire, R; Broder, CC; Lembo, T; Wang, LF; Fooks, AR; Rossiter, SJ; Wood, JLN; Cunningham, AA	Continent-wide panmixia of an African fruit bat facilitates transmission of potentially zoonotic viruses	nature communications	2013	eidolinae	eidolon	helvum	orthoparamyxovirinae	henipavirus	nipah virus	blood or serum	105	54		single	cross-sectional	serology	luminex assay	NiV sG	blood	NA	equatorial guinea	bioko	NA			1992, 2010	NA	NA	NA	NA	NA	NA	at least two sites: 3.747 N, 8.770 E; 3.752 N, 8.772 E
Peel, AJ; Sargan, DR; Baker, KS; Hayman, DTS; Barr, JA; Crameri, G; Suu-Ire, R; Broder, CC; Lembo, T; Wang, LF; Fooks, AR; Rossiter, SJ; Wood, JLN; Cunningham, AA	Continent-wide panmixia of an African fruit bat facilitates transmission of potentially zoonotic viruses	nature communications	2013	eidolinae	eidolon	helvum	orthoparamyxovirinae	henipavirus	nipah virus	blood or serum	49	16		single	cross-sectional	serology	virus neutralization test	NA	blood	NA	equatorial guinea	bioko	NA			1992, 2010	NA	NA	NA	NA	NA	NA	at least two sites: 3.747 N, 8.770 E; 3.752 N, 8.772 E; only samples with microsphere binding assay MFI>750 were tested using VNTs
Peel, AJ; Sargan, DR; Baker, KS; Hayman, DTS; Barr, JA; Crameri, G; Suu-Ire, R; Broder, CC; Lembo, T; Wang, LF; Fooks, AR; Rossiter, SJ; Wood, JLN; Cunningham, AA	Continent-wide panmixia of an African fruit bat facilitates transmission of potentially zoonotic viruses	nature communications	2013	eidolinae	eidolon	helvum	orthoparamyxovirinae	henipavirus	nipah virus	blood or serum	62	27		single	cross-sectional	serology	luminex assay	NiV sG	blood	NA	sao tome and principe	principe	NA			1992, 2010	NA	NA	NA	NA	NA	NA	at least two sites: 1.680 N, 7.390 E; 1.590 N, 7.337 E
Peel, AJ; Sargan, DR; Baker, KS; Hayman, DTS; Barr, JA; Crameri, G; Suu-Ire, R; Broder, CC; Lembo, T; Wang, LF; Fooks, AR; Rossiter, SJ; Wood, JLN; Cunningham, AA	Continent-wide panmixia of an African fruit bat facilitates transmission of potentially zoonotic viruses	nature communications	2013	eidolinae	eidolon	helvum	orthoparamyxovirinae	henipavirus	nipah virus	blood or serum	21	11		single	cross-sectional	serology	virus neutralization test	NA	blood	NA	sao tome and principe	principe	NA			1992, 2010	NA	NA	NA	NA	NA	NA	at least two sites: 1.680 N, 7.390 E; 1.590 N, 7.337 E; only samples with microsphere binding assay MFI>750 were tested using VNTs
Peel, AJ; Sargan, DR; Baker, KS; Hayman, DTS; Barr, JA; Crameri, G; Suu-Ire, R; Broder, CC; Lembo, T; Wang, LF; Fooks, AR; Rossiter, SJ; Wood, JLN; Cunningham, AA	Continent-wide panmixia of an African fruit bat facilitates transmission of potentially zoonotic viruses	nature communications	2013	eidolinae	eidolon	helvum	orthoparamyxovirinae	henipavirus	nipah virus	blood or serum	98	48		single	cross-sectional	serology	luminex assay	NiV sG	blood	NA	sao tome and principe	sao tome	NA			1992, 2010	NA	NA	NA	NA	NA	NA	at least eight sites: 0.239 N, 6.482 E; 0.341 N, 6.563 E; 0.286 N, 6.678 E; 0.048 N, 6.505 E; 0.022 N, 6.517 E; 0.043 N, 6.544 E; 0.029 N, 6.532 E; 0.252 N, 6.671 E
Peel, AJ; Sargan, DR; Baker, KS; Hayman, DTS; Barr, JA; Crameri, G; Suu-Ire, R; Broder, CC; Lembo, T; Wang, LF; Fooks, AR; Rossiter, SJ; Wood, JLN; Cunningham, AA	Continent-wide panmixia of an African fruit bat facilitates transmission of potentially zoonotic viruses	nature communications	2013	eidolinae	eidolon	helvum	orthoparamyxovirinae	henipavirus	nipah virus	blood or serum	39	20		single	cross-sectional	serology	virus neutralization test	NA	blood	NA	sao tome and principe	sao tome	NA			1992, 2010	NA	NA	NA	NA	NA	NA	at least eight sites: 0.239 N, 6.482 E; 0.341 N, 6.563 E; 0.286 N, 6.678 E; 0.048 N, 6.505 E; 0.022 N, 6.517 E; 0.043 N, 6.544 E; 0.029 N, 6.532 E; 0.252 N, 6.671 E; only samples with microsphere binding assay MFI>750 were tested using VNTs
Peel, AJ; Sargan, DR; Baker, KS; Hayman, DTS; Barr, JA; Crameri, G; Suu-Ire, R; Broder, CC; Lembo, T; Wang, LF; Fooks, AR; Rossiter, SJ; Wood, JLN; Cunningham, AA	Continent-wide panmixia of an African fruit bat facilitates transmission of potentially zoonotic viruses	nature communications	2013	eidolinae	eidolon	helvum	NA	NA	NA	urine	1	0		single	cross-sectional	PCR	hemi-nested PCR	L	urine	NA	equatorial guinea	annobon	NA			1992, 2010, 2011	NA	NA	NA	NA	NA	NA	at least two sites: 1.459 S, 5.645 E; 1.418 S, 5.621 E
Peel, AJ; Sargan, DR; Baker, KS; Hayman, DTS; Barr, JA; Crameri, G; Suu-Ire, R; Broder, CC; Lembo, T; Wang, LF; Fooks, AR; Rossiter, SJ; Wood, JLN; Cunningham, AA	Continent-wide panmixia of an African fruit bat facilitates transmission of potentially zoonotic viruses	nature communications	2013	eidolinae	eidolon	helvum	orthoparamyxovirinae	henipavirus	nipah virus	blood or serum	122	45		single	cross-sectional	serology	luminex assay	NiV sG	blood	NA	equatorial guinea	annobon	NA			1992, 2010, 2011	NA	NA	NA	NA	NA	NA	at least two sites: 1.459 S, 5.645 E; 1.418 S, 5.621 E
Peel, AJ; Sargan, DR; Baker, KS; Hayman, DTS; Barr, JA; Crameri, G; Suu-Ire, R; Broder, CC; Lembo, T; Wang, LF; Fooks, AR; Rossiter, SJ; Wood, JLN; Cunningham, AA	Continent-wide panmixia of an African fruit bat facilitates transmission of potentially zoonotic viruses	nature communications	2013	eidolinae	eidolon	helvum	orthoparamyxovirinae	henipavirus	nipah virus	blood or serum	122	2		single	cross-sectional	serology	virus neutralization test	NA	blood	NA	equatorial guinea	annobon	NA			1992, 2010, 2011	NA	NA	NA	NA	NA	NA	at least two sites: 1.459 S, 5.645 E; 1.418 S, 5.621 E
Sendow, I; Field, HE; Adjid, A; Ratnawati, A; Breed, AC; Darminto; Morrissy, C; Daniels, P	Screening for Nipah Virus Infection in West Kalimantan Province, Indonesia	zoonoses and public health	2010	pteropodinae	pteropus	vampyrus	orthoparamyxovirinae	henipavirus	nipah virus	blood or serum	84	16		single	cross-sectional	serology	ELISA	NA	blood	NA	indonesia	west kalimantan	pontianak district			NA	NA	NA	NA	NA	NA	NA
Sendow, I; Field, HE; Adjid, A; Ratnawati, A; Breed, AC; Darminto; Morrissy, C; Daniels, P	Screening for Nipah Virus Infection in West Kalimantan Province, Indonesia	zoonoses and public health	2010	cynopterinae	cynopterus	brachyotis	orthoparamyxovirinae	henipavirus	nipah virus	blood or serum	15	0		single	cross-sectional	serology	ELISA	NA	blood	NA	indonesia	west kalimantan	singkawang district			NA	NA	NA	NA	NA	NA	NA
Drexler, JF; Corman, VM; Gloza-Rausch, F; Seebens, A; Annan, A; Ipsen, A; Kruppa, T; Muller, MA; Kalko, EKV; Adu-Sarkodie, Y; Oppong, S; Drosten, C	Henipavirus RNA in African Bats	plos one	2009	eidolinae	eidolon	helvum	orthoparamyxovirinae	henipavirus	BatPV/Eid.hel/GH10/2008, BatPV/Eid.hel/GH45/2008, BatPV/Eid.hel/GH48/2008	feces	215	3		single	cross-sectional	PCR	RT-PCR	L	feces	0	ghana	kumasi	zoological gardens	6.700556	-1.624972	2008	february	NA	NA	NA	NA	NA
Olival, KJ; Latinne, A; Islam, A; Epstein, JH; Hersch, R; Engstrand, RC; Gurley, ES; Amato, G; Luby, SP; Daszak, P	Population genetics of fruit bat reservoir informs the dynamics, distribution and diversity of Nipah virus	molecular ecology	2020	pteropodinae	pteropus	medius	orthoparamyxovirinae	henipavirus	nipah virus	urine	NA	NA		single, pooled	cross-sectional	PCR	nested RT-PCR	N	urine	NA	bangladesh	NA	dinajpur, faridpur, ramnagor, tangail, chakaria 1, chakaria 2			2010	NA	NA	july	NA	december	NA	sample size and prevalence not reported
Baker, KS; Todd, S; Marsh, G; Fernandez-Loras, A; Suu-Ire, R; Wood, JLN; Wang, LF; Murcia, PR; Cunningham, AA	Co-circulation of diverse paramyxoviruses in an urban African fruit bat population	journal of general virology	2012	eidolinae	eidolon	helvum	NA	NA	NA	urine	72	31		pooled	cross-sectional	PCR	hemi-nested PCR	L	urine	NA	ghana	accra	central accra			2010	NA	NA	september	NA	november	NA	diverse, novel sequences detected; 15 samples positive by both PMV-PCR and RMH-PCR, with each PCR detecting a further ten and seven (respectively) positive samples uniquely
Boardman, WSJ; Baker, ML; Boyd, V; Crameri, G; Peck, GR; Reardon, T; Smith, IG; Caraguel, CGB; Prowse, TAA	Seroprevalence of three paramyxoviruses; Hendra virus, Tioman virus, Cedar virus and a rhabdovirus, Australian bat lyssavirus, in a range expanding fruit bat, the Grey-headed flying fox (Pteropus poliocephalus)	plos one	2020	pteropodinae	pteropus	poliocephalus	orthoparamyxovirinae	henipavirus	hendra virus	blood or serum	301	130		single	longitudinal	serology	luminex assay	HeV sG	blood	NA	australia	south australia	adelaide botanic park	-34.915556	138.606667	NA	NA	2015	august	2018	february	NA
Boardman, WSJ; Baker, ML; Boyd, V; Crameri, G; Peck, GR; Reardon, T; Smith, IG; Caraguel, CGB; Prowse, TAA	Seroprevalence of three paramyxoviruses; Hendra virus, Tioman virus, Cedar virus and a rhabdovirus, Australian bat lyssavirus, in a range expanding fruit bat, the Grey-headed flying fox (Pteropus poliocephalus)	plos one	2020	pteropodinae	pteropus	poliocephalus	orthoparamyxovirinae	henipavirus	cedar virus	blood or serum	301	80		single	longitudinal	serology	luminex assay	CedV sG	blood	NA	australia	south australia	adelaide botanic park	-34.915556	138.606667	NA	NA	2015	august	2018	february	NA
Boardman, WSJ; Baker, ML; Boyd, V; Crameri, G; Peck, GR; Reardon, T; Smith, IG; Caraguel, CGB; Prowse, TAA	Seroprevalence of three paramyxoviruses; Hendra virus, Tioman virus, Cedar virus and a rhabdovirus, Australian bat lyssavirus, in a range expanding fruit bat, the Grey-headed flying fox (Pteropus poliocephalus)	plos one	2020	pteropodinae	pteropus	poliocephalus	rubulavirinae	pararubulavirus	tioman virus	blood or serum	301	288		single	longitudinal	serology	luminex assay	NA	blood	NA	australia	south australia	adelaide botanic park	-34.915556	138.606667	NA	NA	2015	august	2018	february	NA	assay conducted with nucleocapsid protein expressed in the yeast saccharomyces cerevisiae
Baker, KS; Tachedjian, M; Barr, J; Marsh, GA; Todd, S; Crameri, G; Crameri, S; Smith, I; Holmes, CEG; Suu-Ire, R; Fernandez-Loras, A; Cunningham, AA; Wood, JLN; Wang, LF	Achimota Pararubulavirus 3: A New Bat-Derived Paramyxovirus of the Genus Pararubulavirus	viruses	2020	eidolinae	eidolon	helvum	rubulavirinae	pararubulavirus	achimota virus 3	urine	72	1		pooled	cross-sectional	virus isolation	cell culture	NA	urine	1	ghana	accra	achimota			2010	NA	NA	september	NA	november	NA	same urine samples reported in Baker et al. 2013
Mishra, N; Fagbo, SF; Alagaili, AN; Nitido, A; Williams, SH; Ng, J; Lee, B; Durosinlorun, A; Garcia, JA; Jain, K; Kapoor, V; Epstein, JH; Briese, T; Memish, ZA; Olival, KJ; Lipkin, WI	A viral metagenomic survey identifies known and novel mammalian viruses in bats from Saudi Arabia	plos one	2019	eidolinae	eidolon	helvum	NA	NA	NA	feces, rectal	24	0		single	cross-sectional	PCR	metagenomic sequencing	NA	feces, swab	NA	saudi arabia	bisha	three sites			2012	october	NA	NA	NA	NA	NA
Mishra, N; Fagbo, SF; Alagaili, AN; Nitido, A; Williams, SH; Ng, J; Lee, B; Durosinlorun, A; Garcia, JA; Jain, K; Kapoor, V; Epstein, JH; Briese, T; Memish, ZA; Olival, KJ; Lipkin, WI	A viral metagenomic survey identifies known and novel mammalian viruses in bats from Saudi Arabia	plos one	2019	rousettinae	rousettus	aegyptiacus	NA	NA	NA	feces, rectal	2	0		single	cross-sectional	PCR	metagenomic sequencing	NA	feces, swab	NA	saudi arabia	bisha	three sites			2012	october	NA	NA	NA	NA	NA
Breed, AC; Yu, M; Barr, JA; Crameri, G; Thalmann, CM; Wang, LF	Prevalence of Henipavirus and Rubulavirus Antibodies in Pteropid Bats, Papua New Guinea	emerging infectious diseases	2010	NA	dobsonia, pteropus	alecto, conspicillatus, macrotis, magna	orthoparamyxovirinae	henipavirus	hendra virus	blood or serum	66	33		single	cross-sectional	serology	luminex assay and virus neutralization test	NA	blood	NA	papua new guinea	madang, bensbach, mabudawan	NA			2008	june	NA	NA	NA	NA	NA	prevalence by species not reported but noted to be higher in pteropus conspicillatus
Breed, AC; Yu, M; Barr, JA; Crameri, G; Thalmann, CM; Wang, LF	Prevalence of Henipavirus and Rubulavirus Antibodies in Pteropid Bats, Papua New Guinea	emerging infectious diseases	2010	NA	dobsonia, pteropus	alecto, conspicillatus, macrotis, magna	orthoparamyxovirinae	henipavirus	nipah virus	blood or serum	66	36		single	cross-sectional	serology	luminex assay and virus neutralization test	NA	blood	NA	papua new guinea	madang, bensbach, mabudawan	NA			2008	june	NA	NA	NA	NA	NA	prevalence by species not reported but noted to be higher in pteropus conspicillatus
Breed, AC; Yu, M; Barr, JA; Crameri, G; Thalmann, CM; Wang, LF	Prevalence of Henipavirus and Rubulavirus Antibodies in Pteropid Bats, Papua New Guinea	emerging infectious diseases	2010	NA	dobsonia, pteropus	alecto, conspicillatus, macrotis, magna	rubulavirinae	pararubulavirus	tioman virus	blood or serum	66	25		single	cross-sectional	serology	ELISA, neutralization test	NA	blood	NA	papua new guinea	madang, bensbach, mabudawan	NA			2008	june	NA	NA	NA	NA	NA	prevalence by species not reported but noted to be higher in pteropus conspicillatus
Breed, AC; Yu, M; Barr, JA; Crameri, G; Thalmann, CM; Wang, LF	Prevalence of Henipavirus and Rubulavirus Antibodies in Pteropid Bats, Papua New Guinea	emerging infectious diseases	2010	NA	dobsonia, pteropus	alecto, conspicillatus, macrotis, magna	rubulavirinae	pararubulavirus	menangle virus	blood or serum	66	37		single	cross-sectional	serology	ELISA, neutralization test	NA	blood	NA	papua new guinea	madang, bensbach, mabudawan	NA			2008	june	NA	NA	NA	NA	NA	prevalence by species not reported but noted to be higher in pteropus conspicillatus
Yadav, PD; Shete, AM; Kumar, GA; Sarkale, P; Sahay, RR; Radhakrishnan, C; Lakra, R; Pardeshi, P; Gupta, N; Gangakhedkar, RR; Rajendran, VR; Sadanandan, R; Mourya, DT	Nipah Virus Sequences from Humans and Bats during Nipah Outbreak, Kerala, India, 2018	emerging infectious diseases	2019	pteropodinae	pteropus	medius	orthoparamyxovirinae	henipavirus	nipah virus	throat, rectal	52	13		single	cross-sectional	PCR	RT-PCR	N	swab	NA	india	kerala	kozhikode			2018	may	NA	NA	NA	NA	NA	of the 13 bats with positive swab samples, three also had a positive liver, spleen, or both
Yadav, PD; Shete, AM; Kumar, GA; Sarkale, P; Sahay, RR; Radhakrishnan, C; Lakra, R; Pardeshi, P; Gupta, N; Gangakhedkar, RR; Rajendran, VR; Sadanandan, R; Mourya, DT	Nipah Virus Sequences from Humans and Bats during Nipah Outbreak, Kerala, India, 2018	emerging infectious diseases	2019	rousettinae	rousettus	aegyptiacus	orthoparamyxovirinae	henipavirus	nipah virus	throat, rectal	12	0		single	cross-sectional	PCR	RT-PCR	N	swab	NA	india	kerala	kozhikode			2018	may	NA	NA	NA	NA	NA
Wacharapluesadee, S; Ghai, S; Duengkae, P; Manee-Orn, P; Thanapongtharm, W; Saraya, AW; Yingsakmongkon, S; Joyjinda, Y; Suradhat, S; Ampoot, W; Nuansrichay, B; Kaewpom, T; Tantilertcharoen, R; Rodpan, A; Wongsathapornchai, K; Ponpinit, T; Buathong, R; Bunprakob, S; Damrongwatanapokin, S; Ruchiseesarod, C; Petcharat, S; Kalpravidh, W; Olival, KJ; Stokes, MM; Hemachudha, T	Two decades of one health surveillance of Nipah virus in Thailand	one health outlook	2021	pteropodinae	pteropus	lylei	orthoparamyxovirinae	henipavirus	nipah virus	urine	2500	139		pooled	longitudinal	PCR	hemi-nested PCR	N	urine	NA	thailand	chonburi	wat luang			NA	NA	2002	NA	2020	NA	NA
Wacharapluesadee, S; Ghai, S; Duengkae, P; Manee-Orn, P; Thanapongtharm, W; Saraya, AW; Yingsakmongkon, S; Joyjinda, Y; Suradhat, S; Ampoot, W; Nuansrichay, B; Kaewpom, T; Tantilertcharoen, R; Rodpan, A; Wongsathapornchai, K; Ponpinit, T; Buathong, R; Bunprakob, S; Damrongwatanapokin, S; Ruchiseesarod, C; Petcharat, S; Kalpravidh, W; Olival, KJ; Stokes, MM; Hemachudha, T	Two decades of one health surveillance of Nipah virus in Thailand	one health outlook	2021	pteropodinae	pteropus	lylei	orthoparamyxovirinae	henipavirus	nipah virus	oral	374	8		single	longitudinal	PCR	hemi-nested PCR	N	swab	NA	thailand	chonburi	wat luang			2012	NA	NA	january	NA	december	NA	three sites: bat colony at wat luang temple, and two pig farms within 30 km of the temple
Wacharapluesadee, S; Ghai, S; Duengkae, P; Manee-Orn, P; Thanapongtharm, W; Saraya, AW; Yingsakmongkon, S; Joyjinda, Y; Suradhat, S; Ampoot, W; Nuansrichay, B; Kaewpom, T; Tantilertcharoen, R; Rodpan, A; Wongsathapornchai, K; Ponpinit, T; Buathong, R; Bunprakob, S; Damrongwatanapokin, S; Ruchiseesarod, C; Petcharat, S; Kalpravidh, W; Olival, KJ; Stokes, MM; Hemachudha, T	Two decades of one health surveillance of Nipah virus in Thailand	one health outlook	2021	pteropodinae	pteropus	lylei	orthoparamyxovirinae	henipavirus	nipah virus	blood or serum	105	2		single	longitudinal	serology	ELISA	NA	blood	NA	thailand	chonburi	wat luang, pig farm #1			2012	NA	NA	january	NA	december	NA
Wacharapluesadee, S; Ghai, S; Duengkae, P; Manee-Orn, P; Thanapongtharm, W; Saraya, AW; Yingsakmongkon, S; Joyjinda, Y; Suradhat, S; Ampoot, W; Nuansrichay, B; Kaewpom, T; Tantilertcharoen, R; Rodpan, A; Wongsathapornchai, K; Ponpinit, T; Buathong, R; Bunprakob, S; Damrongwatanapokin, S; Ruchiseesarod, C; Petcharat, S; Kalpravidh, W; Olival, KJ; Stokes, MM; Hemachudha, T	Two decades of one health surveillance of Nipah virus in Thailand	one health outlook	2021	pteropodinae	pteropus	lylei	orthoparamyxovirinae	henipavirus	nipah virus	blood or serum	51	5		single	longitudinal	serology	ELISA	NA	blood	NA	thailand	chonburi	wat luang, pig farm #2			2012	NA	NA	january	NA	december	NA
Wacharapluesadee, S; Ghai, S; Duengkae, P; Manee-Orn, P; Thanapongtharm, W; Saraya, AW; Yingsakmongkon, S; Joyjinda, Y; Suradhat, S; Ampoot, W; Nuansrichay, B; Kaewpom, T; Tantilertcharoen, R; Rodpan, A; Wongsathapornchai, K; Ponpinit, T; Buathong, R; Bunprakob, S; Damrongwatanapokin, S; Ruchiseesarod, C; Petcharat, S; Kalpravidh, W; Olival, KJ; Stokes, MM; Hemachudha, T	Two decades of one health surveillance of Nipah virus in Thailand	one health outlook	2021	pteropodinae	pteropus	lylei	orthoparamyxovirinae	henipavirus	nipah virus	blood or serum	218	31		single	longitudinal	serology	ELISA	NA	blood	NA	thailand	chonburi	wat luang temple			2012	NA	NA	january	NA	december	NA
Pernet, O; Schneider, BS; Beaty, SM; LeBreton, M; Yun, TE; Park, A; Zachariah, TT; Bowden, TA; Hitchens, P; Ramirez, CM; Daszak, P; Mazet, J; Freiberg, AN; Wolfe, ND; Lee, B	Evidence for henipavirus spillover into human populations in Africa	nature communications	2014	eidolinae	eidolon	helvum	orthoparamyxovirinae	henipavirus	nipah virus	blood or serum	44	21		single	cross-sectional	serology	pseudoparticle seroneutralization assay	NA	blood	NA	cameroon	yaounde	NA			NA	NA	2004	may	2007	june	NA	seroneutralization test performed with recombinant VSV-based NiV assay
Madera, S; Kistler, A; Ranaivoson, HC; Ahyong, V; Andrianiaina, A; Andry, S; Raharinosy, V; Randriambolamanantsoa, TH; Ravelomanantsoa, NAF; Tato, CM; DeRisi, JL; Aguilar, HC; Lacoste, V; Dussart, P; Heraud, JM; Brook, CE	Discovery and Genomic Characterization of a Novel Henipavirus, Angavokely Virus, from Fruit Bats in Madagascar	journal of virology	2022	pteropodinae	pteropus	rufus	orthoparamyxovirinae	henipavirus	NA	urine	2	0		single	cross-sectional	PCR	NGS	NA	swab		madagascar	NA	ambakoana			2013	NA	NA	NA	NA	NA	wet
Madera, S; Kistler, A; Ranaivoson, HC; Ahyong, V; Andrianiaina, A; Andry, S; Raharinosy, V; Randriambolamanantsoa, TH; Ravelomanantsoa, NAF; Tato, CM; DeRisi, JL; Aguilar, HC; Lacoste, V; Dussart, P; Heraud, JM; Brook, CE	Discovery and Genomic Characterization of a Novel Henipavirus, Angavokely Virus, from Fruit Bats in Madagascar	journal of virology	2022	pteropodinae	pteropus	rufus	orthoparamyxovirinae	henipavirus	NA	urine	3	0		single	cross-sectional	PCR	NGS	NA	swab		madagascar	NA	ambakoana			NA	NA	2014	NA	2015	NA	wet
Madera, S; Kistler, A; Ranaivoson, HC; Ahyong, V; Andrianiaina, A; Andry, S; Raharinosy, V; Randriambolamanantsoa, TH; Ravelomanantsoa, NAF; Tato, CM; DeRisi, JL; Aguilar, HC; Lacoste, V; Dussart, P; Heraud, JM; Brook, CE	Discovery and Genomic Characterization of a Novel Henipavirus, Angavokely Virus, from Fruit Bats in Madagascar	journal of virology	2022	pteropodinae	pteropus	rufus	orthoparamyxovirinae	henipavirus	NA	urine	2	0		single	cross-sectional	PCR	NGS	NA	swab		madagascar	NA	ambakoana			NA	NA	2015	NA	2016	NA	wet
Madera, S; Kistler, A; Ranaivoson, HC; Ahyong, V; Andrianiaina, A; Andry, S; Raharinosy, V; Randriambolamanantsoa, TH; Ravelomanantsoa, NAF; Tato, CM; DeRisi, JL; Aguilar, HC; Lacoste, V; Dussart, P; Heraud, JM; Brook, CE	Discovery and Genomic Characterization of a Novel Henipavirus, Angavokely Virus, from Fruit Bats in Madagascar	journal of virology	2022	pteropodinae	pteropus	rufus	orthoparamyxovirinae	henipavirus	NA	urine	2	0		single	cross-sectional	PCR	NGS	NA	swab		madagascar	NA	ambakoana			NA	NA	2017	NA	2018	NA	wet
Madera, S; Kistler, A; Ranaivoson, HC; Ahyong, V; Andrianiaina, A; Andry, S; Raharinosy, V; Randriambolamanantsoa, TH; Ravelomanantsoa, NAF; Tato, CM; DeRisi, JL; Aguilar, HC; Lacoste, V; Dussart, P; Heraud, JM; Brook, CE	Discovery and Genomic Characterization of a Novel Henipavirus, Angavokely Virus, from Fruit Bats in Madagascar	journal of virology	2022	pteropodinae	pteropus	rufus	orthoparamyxovirinae	henipavirus	NA	urine	9	0		single	cross-sectional	PCR	NGS	NA	swab		madagascar	NA	ambakoana			NA	NA	2018	NA	2019	NA	wet
Madera, S; Kistler, A; Ranaivoson, HC; Ahyong, V; Andrianiaina, A; Andry, S; Raharinosy, V; Randriambolamanantsoa, TH; Ravelomanantsoa, NAF; Tato, CM; DeRisi, JL; Aguilar, HC; Lacoste, V; Dussart, P; Heraud, JM; Brook, CE	Discovery and Genomic Characterization of a Novel Henipavirus, Angavokely Virus, from Fruit Bats in Madagascar	journal of virology	2022	eidolinae	eidolon	dupreanum	orthoparamyxovirinae	henipavirus	NA	urine	5	0		single	cross-sectional	PCR	NGS	NA	swab		madagascar	NA	angavobe			NA	NA	2017	NA	2018	NA	wet
Madera, S; Kistler, A; Ranaivoson, HC; Ahyong, V; Andrianiaina, A; Andry, S; Raharinosy, V; Randriambolamanantsoa, TH; Ravelomanantsoa, NAF; Tato, CM; DeRisi, JL; Aguilar, HC; Lacoste, V; Dussart, P; Heraud, JM; Brook, CE	Discovery and Genomic Characterization of a Novel Henipavirus, Angavokely Virus, from Fruit Bats in Madagascar	journal of virology	2022	eidolinae	eidolon	dupreanum	orthoparamyxovirinae	henipavirus	NA	urine	3	0		single	cross-sectional	PCR	NGS	NA	swab		madagascar	NA	angavobe			NA	NA	NA	NA	NA	NA	dry
Madera, S; Kistler, A; Ranaivoson, HC; Ahyong, V; Andrianiaina, A; Andry, S; Raharinosy, V; Randriambolamanantsoa, TH; Ravelomanantsoa, NAF; Tato, CM; DeRisi, JL; Aguilar, HC; Lacoste, V; Dussart, P; Heraud, JM; Brook, CE	Discovery and Genomic Characterization of a Novel Henipavirus, Angavokely Virus, from Fruit Bats in Madagascar	journal of virology	2022	eidolinae	eidolon	dupreanum	orthoparamyxovirinae	henipavirus	NA	urine	2	0		single	cross-sectional	PCR	NGS	NA	swab		madagascar	NA	angavokely			NA	NA	2015	NA	2016	NA	wet
Madera, S; Kistler, A; Ranaivoson, HC; Ahyong, V; Andrianiaina, A; Andry, S; Raharinosy, V; Randriambolamanantsoa, TH; Ravelomanantsoa, NAF; Tato, CM; DeRisi, JL; Aguilar, HC; Lacoste, V; Dussart, P; Heraud, JM; Brook, CE	Discovery and Genomic Characterization of a Novel Henipavirus, Angavokely Virus, from Fruit Bats in Madagascar	journal of virology	2022	eidolinae	eidolon	dupreanum	orthoparamyxovirinae	henipavirus	angavokely virus	urine	38	4		single	cross-sectional	PCR	NGS	NA	swab		madagascar	NA	angavokely			NA	NA	2017	NA	2018	NA	wet
Madera, S; Kistler, A; Ranaivoson, HC; Ahyong, V; Andrianiaina, A; Andry, S; Raharinosy, V; Randriambolamanantsoa, TH; Ravelomanantsoa, NAF; Tato, CM; DeRisi, JL; Aguilar, HC; Lacoste, V; Dussart, P; Heraud, JM; Brook, CE	Discovery and Genomic Characterization of a Novel Henipavirus, Angavokely Virus, from Fruit Bats in Madagascar	journal of virology	2022	eidolinae	eidolon	dupreanum	orthoparamyxovirinae	henipavirus	angavokely virus	urine	11	2		single	cross-sectional	PCR	NGS	NA	swab		madagascar	NA	angavokely			2018	NA	NA	NA	NA	NA	dry
Madera, S; Kistler, A; Ranaivoson, HC; Ahyong, V; Andrianiaina, A; Andry, S; Raharinosy, V; Randriambolamanantsoa, TH; Ravelomanantsoa, NAF; Tato, CM; DeRisi, JL; Aguilar, HC; Lacoste, V; Dussart, P; Heraud, JM; Brook, CE	Discovery and Genomic Characterization of a Novel Henipavirus, Angavokely Virus, from Fruit Bats in Madagascar	journal of virology	2022	eidolinae	eidolon	dupreanum	orthoparamyxovirinae	henipavirus	angavokely virus	urine	47	4		single	cross-sectional	PCR	NGS	NA	swab		madagascar	NA	angavokely			NA	NA	2018	NA	2019	NA	wet	angavokely virus sequenced from adult female in this sampling batch
Madera, S; Kistler, A; Ranaivoson, HC; Ahyong, V; Andrianiaina, A; Andry, S; Raharinosy, V; Randriambolamanantsoa, TH; Ravelomanantsoa, NAF; Tato, CM; DeRisi, JL; Aguilar, HC; Lacoste, V; Dussart, P; Heraud, JM; Brook, CE	Discovery and Genomic Characterization of a Novel Henipavirus, Angavokely Virus, from Fruit Bats in Madagascar	journal of virology	2022	pteropodinae	pteropus	rufus	orthoparamyxovirinae	henipavirus	NA	urine	8	0		single	cross-sectional	PCR	NGS	NA	swab		madagascar	NA	mahabo			2014	NA	NA	NA	NA	NA	dry
Madera, S; Kistler, A; Ranaivoson, HC; Ahyong, V; Andrianiaina, A; Andry, S; Raharinosy, V; Randriambolamanantsoa, TH; Ravelomanantsoa, NAF; Tato, CM; DeRisi, JL; Aguilar, HC; Lacoste, V; Dussart, P; Heraud, JM; Brook, CE	Discovery and Genomic Characterization of a Novel Henipavirus, Angavokely Virus, from Fruit Bats in Madagascar	journal of virology	2022	pteropodinae	pteropus	rufus	orthoparamyxovirinae	henipavirus	NA	urine	2	0		single	cross-sectional	PCR	NGS	NA	swab		madagascar	NA	makira			2015	NA	NA	NA	NA	NA	dry
Madera, S; Kistler, A; Ranaivoson, HC; Ahyong, V; Andrianiaina, A; Andry, S; Raharinosy, V; Randriambolamanantsoa, TH; Ravelomanantsoa, NAF; Tato, CM; DeRisi, JL; Aguilar, HC; Lacoste, V; Dussart, P; Heraud, JM; Brook, CE	Discovery and Genomic Characterization of a Novel Henipavirus, Angavokely Virus, from Fruit Bats in Madagascar	journal of virology	2022	pteropodinae	pteropus	rufus	orthoparamyxovirinae	henipavirus	NA	urine	5	0		single	cross-sectional	PCR	NGS	NA	swab		madagascar	NA	mahialambo			NA	NA	2018	NA	2019	NA	wet
Madera, S; Kistler, A; Ranaivoson, HC; Ahyong, V; Andrianiaina, A; Andry, S; Raharinosy, V; Randriambolamanantsoa, TH; Ravelomanantsoa, NAF; Tato, CM; DeRisi, JL; Aguilar, HC; Lacoste, V; Dussart, P; Heraud, JM; Brook, CE	Discovery and Genomic Characterization of a Novel Henipavirus, Angavokely Virus, from Fruit Bats in Madagascar	journal of virology	2022	pteropodinae	pteropus	rufus	orthoparamyxovirinae	henipavirus	NA	urine	9	0		single	cross-sectional	PCR	NGS	NA	swab		madagascar	NA	marovitsika			NA	NA	2017	NA	2018	NA	wet
Madera, S; Kistler, A; Ranaivoson, HC; Ahyong, V; Andrianiaina, A; Andry, S; Raharinosy, V; Randriambolamanantsoa, TH; Ravelomanantsoa, NAF; Tato, CM; DeRisi, JL; Aguilar, HC; Lacoste, V; Dussart, P; Heraud, JM; Brook, CE	Discovery and Genomic Characterization of a Novel Henipavirus, Angavokely Virus, from Fruit Bats in Madagascar	journal of virology	2022	pteropodinae	pteropus	rufus	orthoparamyxovirinae	henipavirus	NA	urine	7	0		single	cross-sectional	PCR	NGS	NA	swab		madagascar	NA	marovitsika			2018	NA	NA	NA	NA	NA	dry
Madera, S; Kistler, A; Ranaivoson, HC; Ahyong, V; Andrianiaina, A; Andry, S; Raharinosy, V; Randriambolamanantsoa, TH; Ravelomanantsoa, NAF; Tato, CM; DeRisi, JL; Aguilar, HC; Lacoste, V; Dussart, P; Heraud, JM; Brook, CE	Discovery and Genomic Characterization of a Novel Henipavirus, Angavokely Virus, from Fruit Bats in Madagascar	journal of virology	2022	pteropodinae	pteropus	rufus	orthoparamyxovirinae	henipavirus	NA	urine	46	0		single	cross-sectional	PCR	NGS	NA	swab		madagascar	NA	marovitsika			NA	NA	2018	NA	2019	NA	wet
Madera, S; Kistler, A; Ranaivoson, HC; Ahyong, V; Andrianiaina, A; Andry, S; Raharinosy, V; Randriambolamanantsoa, TH; Ravelomanantsoa, NAF; Tato, CM; DeRisi, JL; Aguilar, HC; Lacoste, V; Dussart, P; Heraud, JM; Brook, CE	Discovery and Genomic Characterization of a Novel Henipavirus, Angavokely Virus, from Fruit Bats in Madagascar	journal of virology	2022	rousettinae	rousettus	madagascariensis	orthoparamyxovirinae	henipavirus	NA	urine	2	0		single	cross-sectional	PCR	NGS	NA	swab		madagascar	NA	maromizaha			2013	NA	NA	NA	NA	NA	wet
Madera, S; Kistler, A; Ranaivoson, HC; Ahyong, V; Andrianiaina, A; Andry, S; Raharinosy, V; Randriambolamanantsoa, TH; Ravelomanantsoa, NAF; Tato, CM; DeRisi, JL; Aguilar, HC; Lacoste, V; Dussart, P; Heraud, JM; Brook, CE	Discovery and Genomic Characterization of a Novel Henipavirus, Angavokely Virus, from Fruit Bats in Madagascar	journal of virology	2022	rousettinae	rousettus	madagascariensis	orthoparamyxovirinae	henipavirus	NA	urine	1	0		single	cross-sectional	PCR	NGS	NA	swab		madagascar	NA	maromizaha			2014	NA	NA	NA	NA	NA	dry
Madera, S; Kistler, A; Ranaivoson, HC; Ahyong, V; Andrianiaina, A; Andry, S; Raharinosy, V; Randriambolamanantsoa, TH; Ravelomanantsoa, NAF; Tato, CM; DeRisi, JL; Aguilar, HC; Lacoste, V; Dussart, P; Heraud, JM; Brook, CE	Discovery and Genomic Characterization of a Novel Henipavirus, Angavokely Virus, from Fruit Bats in Madagascar	journal of virology	2022	rousettinae	rousettus	madagascariensis	orthoparamyxovirinae	henipavirus	NA	urine	2	0		single	cross-sectional	PCR	NGS	NA	swab		madagascar	NA	maromizaha			NA	NA	2014	NA	2015	NA	wet
Yob, JM; Field, H; Rashdi, AM; Morrissy, C; van der Heide, B; Rota, P; bin Adzhar, A; White, J; Daniels, P; Jamaluddin, A; Ksiazek, T	Nipah virus infection in bats (order Chiroptera) in peninsular Malaysia	emerging infectious diseases	2001	cynopterinae	cynopterus	brachyotis	orthoparamyxovirinae	henipavirus	nipah virus	blood or serum	56	2		single	cross-sectional	serology	virus neutralization test	NA	blood	NA	malaysia	perak, selangor, negeri sembilan, johore	11 various sites			1999	NA	NA	april	NA	may	NA
Yob, JM; Field, H; Rashdi, AM; Morrissy, C; van der Heide, B; Rota, P; bin Adzhar, A; White, J; Daniels, P; Jamaluddin, A; Ksiazek, T	Nipah virus infection in bats (order Chiroptera) in peninsular Malaysia	emerging infectious diseases	2001	rousettinae	eonycteris	spelaea	orthoparamyxovirinae	henipavirus	nipah virus	blood or serum	38	2		single	cross-sectional	serology	virus neutralization test	NA	blood	NA	malaysia	perak, selangor, negeri sembilan, johore	11 various sites			1999	NA	NA	april	NA	may	NA
Yob, JM; Field, H; Rashdi, AM; Morrissy, C; van der Heide, B; Rota, P; bin Adzhar, A; White, J; Daniels, P; Jamaluddin, A; Ksiazek, T	Nipah virus infection in bats (order Chiroptera) in peninsular Malaysia	emerging infectious diseases	2001	pteropodinae	pteropus	hypomelanus	orthoparamyxovirinae	henipavirus	nipah virus	blood or serum	35	11		single	cross-sectional	serology	virus neutralization test	NA	blood	NA	malaysia	perak, selangor, negeri sembilan, johore	11 various sites			1999	NA	NA	april	NA	may	NA
Yob, JM; Field, H; Rashdi, AM; Morrissy, C; van der Heide, B; Rota, P; bin Adzhar, A; White, J; Daniels, P; Jamaluddin, A; Ksiazek, T	Nipah virus infection in bats (order Chiroptera) in peninsular Malaysia	emerging infectious diseases	2001	pteropodinae	pteropus	vampyrus	orthoparamyxovirinae	henipavirus	nipah virus	blood or serum	29	5		single	cross-sectional	serology	virus neutralization test	NA	blood	NA	malaysia	perak, selangor, negeri sembilan, johore	11 various sites			1999	NA	NA	april	NA	may	NA
Yob, JM; Field, H; Rashdi, AM; Morrissy, C; van der Heide, B; Rota, P; bin Adzhar, A; White, J; Daniels, P; Jamaluddin, A; Ksiazek, T	Nipah virus infection in bats (order Chiroptera) in peninsular Malaysia	emerging infectious diseases	2001	cynopterinae	cynopterus	horsfieldii	orthoparamyxovirinae	henipavirus	nipah virus	blood or serum	24	0		single	cross-sectional	serology	virus neutralization test	NA	blood	NA	malaysia	perak, selangor, negeri sembilan, johore	11 various sites			1999	NA	NA	april	NA	may	NA
Yob, JM; Field, H; Rashdi, AM; Morrissy, C; van der Heide, B; Rota, P; bin Adzhar, A; White, J; Daniels, P; Jamaluddin, A; Ksiazek, T	Nipah virus infection in bats (order Chiroptera) in peninsular Malaysia	emerging infectious diseases	2001	cynopterinae	balionycteris	maculata	orthoparamyxovirinae	henipavirus	nipah virus	blood or serum	4	0		single	cross-sectional	serology	virus neutralization test	NA	blood	NA	malaysia	perak, selangor, negeri sembilan, johore	11 various sites			1999	NA	NA	april	NA	may	NA
Yob, JM; Field, H; Rashdi, AM; Morrissy, C; van der Heide, B; Rota, P; bin Adzhar, A; White, J; Daniels, P; Jamaluddin, A; Ksiazek, T	Nipah virus infection in bats (order Chiroptera) in peninsular Malaysia	emerging infectious diseases	2001	macroglossusinae	macroglossus	sobrinus	orthoparamyxovirinae	henipavirus	nipah virus	blood or serum	4	0		single	cross-sectional	serology	virus neutralization test	NA	blood	NA	malaysia	perak, selangor, negeri sembilan, johore	11 various sites			1999	NA	NA	april	NA	may	NA
Yob, JM; Field, H; Rashdi, AM; Morrissy, C; van der Heide, B; Rota, P; bin Adzhar, A; White, J; Daniels, P; Jamaluddin, A; Ksiazek, T	Nipah virus infection in bats (order Chiroptera) in peninsular Malaysia	emerging infectious diseases	2001	NA	megaerops	ecaudatus	orthoparamyxovirinae	henipavirus	nipah virus	blood or serum	1	0		single	cross-sectional	serology	virus neutralization test	NA	blood	NA	malaysia	perak, selangor, negeri sembilan, johore	11 various sites			1999	NA	NA	april	NA	may	NA
Yob, JM; Field, H; Rashdi, AM; Morrissy, C; van der Heide, B; Rota, P; bin Adzhar, A; White, J; Daniels, P; Jamaluddin, A; Ksiazek, T	Nipah virus infection in bats (order Chiroptera) in peninsular Malaysia	emerging infectious diseases	2001	cynopterinae	cynopterus	brachyotis	orthoparamyxovirinae	henipavirus	nipah virus	kidney, spleen	NA	0		single	cross-sectional	PCR	RT-PCR	N	tissue	0	malaysia	perak, selangor, negeri sembilan, johore	11 various sites			1999	NA	NA	april	NA	may	NA	sample size unspecified
Yob, JM; Field, H; Rashdi, AM; Morrissy, C; van der Heide, B; Rota, P; bin Adzhar, A; White, J; Daniels, P; Jamaluddin, A; Ksiazek, T	Nipah virus infection in bats (order Chiroptera) in peninsular Malaysia	emerging infectious diseases	2001	rousettinae	eonycteris	spelaea	orthoparamyxovirinae	henipavirus	nipah virus	kidney, spleen	NA	0		single	cross-sectional	PCR	RT-PCR	N	tissue	0	malaysia	perak, selangor, negeri sembilan, johore	11 various sites			1999	NA	NA	april	NA	may	NA	sample size unspecified
Yob, JM; Field, H; Rashdi, AM; Morrissy, C; van der Heide, B; Rota, P; bin Adzhar, A; White, J; Daniels, P; Jamaluddin, A; Ksiazek, T	Nipah virus infection in bats (order Chiroptera) in peninsular Malaysia	emerging infectious diseases	2001	pteropodinae	pteropus	hypomelanus	orthoparamyxovirinae	henipavirus	nipah virus	kidney, spleen	NA	0		single	cross-sectional	PCR	RT-PCR	N	tissue	0	malaysia	perak, selangor, negeri sembilan, johore	11 various sites			1999	NA	NA	april	NA	may	NA	sample size unspecified
Yob, JM; Field, H; Rashdi, AM; Morrissy, C; van der Heide, B; Rota, P; bin Adzhar, A; White, J; Daniels, P; Jamaluddin, A; Ksiazek, T	Nipah virus infection in bats (order Chiroptera) in peninsular Malaysia	emerging infectious diseases	2001	pteropodinae	pteropus	vampyrus	orthoparamyxovirinae	henipavirus	nipah virus	kidney, spleen	NA	0		single	cross-sectional	PCR	RT-PCR	N	tissue	0	malaysia	perak, selangor, negeri sembilan, johore	11 various sites			1999	NA	NA	april	NA	may	NA	sample size unspecified
Yob, JM; Field, H; Rashdi, AM; Morrissy, C; van der Heide, B; Rota, P; bin Adzhar, A; White, J; Daniels, P; Jamaluddin, A; Ksiazek, T	Nipah virus infection in bats (order Chiroptera) in peninsular Malaysia	emerging infectious diseases	2001	cynopterinae	cynopterus	horsfieldii	orthoparamyxovirinae	henipavirus	nipah virus	kidney, spleen	NA	0		single	cross-sectional	PCR	RT-PCR	N	tissue	0	malaysia	perak, selangor, negeri sembilan, johore	11 various sites			1999	NA	NA	april	NA	may	NA	sample size unspecified
Yob, JM; Field, H; Rashdi, AM; Morrissy, C; van der Heide, B; Rota, P; bin Adzhar, A; White, J; Daniels, P; Jamaluddin, A; Ksiazek, T	Nipah virus infection in bats (order Chiroptera) in peninsular Malaysia	emerging infectious diseases	2001	cynopterinae	balionycteris	maculata	orthoparamyxovirinae	henipavirus	nipah virus	kidney, spleen	NA	0		single	cross-sectional	PCR	RT-PCR	N	tissue	0	malaysia	perak, selangor, negeri sembilan, johore	11 various sites			1999	NA	NA	april	NA	may	NA	sample size unspecified
Yob, JM; Field, H; Rashdi, AM; Morrissy, C; van der Heide, B; Rota, P; bin Adzhar, A; White, J; Daniels, P; Jamaluddin, A; Ksiazek, T	Nipah virus infection in bats (order Chiroptera) in peninsular Malaysia	emerging infectious diseases	2001	macroglossusinae	macroglossus	sobrinus	orthoparamyxovirinae	henipavirus	nipah virus	kidney, spleen	NA	0		single	cross-sectional	PCR	RT-PCR	N	tissue	0	malaysia	perak, selangor, negeri sembilan, johore	11 various sites			1999	NA	NA	april	NA	may	NA	sample size unspecified
Yob, JM; Field, H; Rashdi, AM; Morrissy, C; van der Heide, B; Rota, P; bin Adzhar, A; White, J; Daniels, P; Jamaluddin, A; Ksiazek, T	Nipah virus infection in bats (order Chiroptera) in peninsular Malaysia	emerging infectious diseases	2001	NA	megaerops	ecaudatus	orthoparamyxovirinae	henipavirus	nipah virus	kidney, spleen	NA	0		single	cross-sectional	PCR	RT-PCR	N	tissue	0	malaysia	perak, selangor, negeri sembilan, johore	11 various sites			1999	NA	NA	april	NA	may	NA	sample size unspecified
Tsang, SM; Low, DHW; Wiantoro, S; Smith, I; Jayakumar, J; Simmons, NB; Vijaykrishna, D; Lohman, DJ; Mendenhall, IH	Detection of Tioman Virus in Pteropus vampyrus Near Flores, Indonesia	viruses	2021	pteropodinae	acerodon	celebensis	NA	NA	NA	liver	6	0		single	cross-sectional	PCR	hemi-nested PCR	L	tissue	NA	indonesia	central sulawesi	NA			NA	NA	2012	NA	2014	NA	NA
Tsang, SM; Low, DHW; Wiantoro, S; Smith, I; Jayakumar, J; Simmons, NB; Vijaykrishna, D; Lohman, DJ; Mendenhall, IH	Detection of Tioman Virus in Pteropus vampyrus Near Flores, Indonesia	viruses	2021	pteropodinae	acerodon	celebensis	NA	NA	NA	rectum	3	0		single	cross-sectional	PCR	hemi-nested PCR	L	swab	NA	indonesia	central sulawesi	NA			NA	NA	2012	NA	2014	NA	NA
Tsang, SM; Low, DHW; Wiantoro, S; Smith, I; Jayakumar, J; Simmons, NB; Vijaykrishna, D; Lohman, DJ; Mendenhall, IH	Detection of Tioman Virus in Pteropus vampyrus Near Flores, Indonesia	viruses	2021	pteropodinae	acerodon	celebensis	NA	NA	NA	liver	6	0		single	cross-sectional	PCR	hemi-nested PCR	L	tissue	NA	indonesia	gorontalo	NA			NA	NA	2012	NA	2014	NA	NA
Tsang, SM; Low, DHW; Wiantoro, S; Smith, I; Jayakumar, J; Simmons, NB; Vijaykrishna, D; Lohman, DJ; Mendenhall, IH	Detection of Tioman Virus in Pteropus vampyrus Near Flores, Indonesia	viruses	2021	pteropodinae	acerodon	celebensis	NA	NA	NA	lung	2	0		single	cross-sectional	PCR	hemi-nested PCR	L	tissue	NA	indonesia	gorontalo	NA			NA	NA	2012	NA	2014	NA	NA
Tsang, SM; Low, DHW; Wiantoro, S; Smith, I; Jayakumar, J; Simmons, NB; Vijaykrishna, D; Lohman, DJ; Mendenhall, IH	Detection of Tioman Virus in Pteropus vampyrus Near Flores, Indonesia	viruses	2021	pteropodinae	acerodon	celebensis	NA	NA	NA	oral	4	0		single	cross-sectional	PCR	hemi-nested PCR	L	swab	NA	indonesia	gorontalo	NA			NA	NA	2012	NA	2014	NA	NA
Tsang, SM; Low, DHW; Wiantoro, S; Smith, I; Jayakumar, J; Simmons, NB; Vijaykrishna, D; Lohman, DJ; Mendenhall, IH	Detection of Tioman Virus in Pteropus vampyrus Near Flores, Indonesia	viruses	2021	pteropodinae	acerodon	celebensis	NA	NA	NA	rectum	2	0		single	cross-sectional	PCR	hemi-nested PCR	L	swab	NA	indonesia	gorontalo	NA			NA	NA	2012	NA	2014	NA	NA
Tsang, SM; Low, DHW; Wiantoro, S; Smith, I; Jayakumar, J; Simmons, NB; Vijaykrishna, D; Lohman, DJ; Mendenhall, IH	Detection of Tioman Virus in Pteropus vampyrus Near Flores, Indonesia	viruses	2021	pteropodinae	acerodon	mackloti	NA	NA	NA	kidney	2	0		single	cross-sectional	PCR	hemi-nested PCR	L	tissue	NA	indonesia	lombok	NA			NA	NA	2012	NA	2014	NA	NA
Tsang, SM; Low, DHW; Wiantoro, S; Smith, I; Jayakumar, J; Simmons, NB; Vijaykrishna, D; Lohman, DJ; Mendenhall, IH	Detection of Tioman Virus in Pteropus vampyrus Near Flores, Indonesia	viruses	2021	pteropodinae	acerodon	mackloti	NA	NA	NA	liver	2	0		single	cross-sectional	PCR	hemi-nested PCR	L	tissue	NA	indonesia	lombok	NA			NA	NA	2012	NA	2014	NA	NA
Tsang, SM; Low, DHW; Wiantoro, S; Smith, I; Jayakumar, J; Simmons, NB; Vijaykrishna, D; Lohman, DJ; Mendenhall, IH	Detection of Tioman Virus in Pteropus vampyrus Near Flores, Indonesia	viruses	2021	pteropodinae	acerodon	mackloti	NA	NA	NA	lung	2	0		single	cross-sectional	PCR	hemi-nested PCR	L	tissue	NA	indonesia	lombok	NA			NA	NA	2012	NA	2014	NA	NA
Tsang, SM; Low, DHW; Wiantoro, S; Smith, I; Jayakumar, J; Simmons, NB; Vijaykrishna, D; Lohman, DJ; Mendenhall, IH	Detection of Tioman Virus in Pteropus vampyrus Near Flores, Indonesia	viruses	2021	pteropodinae	acerodon	mackloti	NA	NA	NA	oral	2	0		single	cross-sectional	PCR	hemi-nested PCR	L	swab	NA	indonesia	lombok	NA			NA	NA	2012	NA	2014	NA	NA
Tsang, SM; Low, DHW; Wiantoro, S; Smith, I; Jayakumar, J; Simmons, NB; Vijaykrishna, D; Lohman, DJ; Mendenhall, IH	Detection of Tioman Virus in Pteropus vampyrus Near Flores, Indonesia	viruses	2021	pteropodinae	acerodon	mackloti	NA	NA	NA	rectum	2	0		single	cross-sectional	PCR	hemi-nested PCR	L	swab	NA	indonesia	lombok	NA			NA	NA	2012	NA	2014	NA	NA
Tsang, SM; Low, DHW; Wiantoro, S; Smith, I; Jayakumar, J; Simmons, NB; Vijaykrishna, D; Lohman, DJ; Mendenhall, IH	Detection of Tioman Virus in Pteropus vampyrus Near Flores, Indonesia	viruses	2021	pteropodinae	acerodon	mackloti	NA	NA	NA	small intestine	2	0		single	cross-sectional	PCR	hemi-nested PCR	L	tissue	NA	indonesia	lombok	NA			NA	NA	2012	NA	2014	NA	NA
Tsang, SM; Low, DHW; Wiantoro, S; Smith, I; Jayakumar, J; Simmons, NB; Vijaykrishna, D; Lohman, DJ; Mendenhall, IH	Detection of Tioman Virus in Pteropus vampyrus Near Flores, Indonesia	viruses	2021	cynopterinae	chironax	melanocephalus	NA	NA	NA	liver	1	0		single	cross-sectional	PCR	hemi-nested PCR	L	tissue	NA	indonesia	central sulawesi	NA			NA	NA	2012	NA	2014	NA	NA
Tsang, SM; Low, DHW; Wiantoro, S; Smith, I; Jayakumar, J; Simmons, NB; Vijaykrishna, D; Lohman, DJ; Mendenhall, IH	Detection of Tioman Virus in Pteropus vampyrus Near Flores, Indonesia	viruses	2021	cynopterinae	cynopterus	sp.	NA	NA	NA	liver	4	0		single	cross-sectional	PCR	hemi-nested PCR	L	tissue	NA	indonesia	central sulawesi	NA			NA	NA	2012	NA	2014	NA	NA
Tsang, SM; Low, DHW; Wiantoro, S; Smith, I; Jayakumar, J; Simmons, NB; Vijaykrishna, D; Lohman, DJ; Mendenhall, IH	Detection of Tioman Virus in Pteropus vampyrus Near Flores, Indonesia	viruses	2021	cynopterinae	cynopterus	sp.	NA	NA	NA	rectum	2	0		single	cross-sectional	PCR	hemi-nested PCR	L	swab	NA	indonesia	central sulawesi	NA			NA	NA	2012	NA	2014	NA	NA
Tsang, SM; Low, DHW; Wiantoro, S; Smith, I; Jayakumar, J; Simmons, NB; Vijaykrishna, D; Lohman, DJ; Mendenhall, IH	Detection of Tioman Virus in Pteropus vampyrus Near Flores, Indonesia	viruses	2021	NA	dobsonia	cf. peronii	NA	NA	NA	oral	1	0		single	cross-sectional	PCR	hemi-nested PCR	L	swab	NA	indonesia	lombok	NA			NA	NA	2012	NA	2014	NA	NA
Tsang, SM; Low, DHW; Wiantoro, S; Smith, I; Jayakumar, J; Simmons, NB; Vijaykrishna, D; Lohman, DJ; Mendenhall, IH	Detection of Tioman Virus in Pteropus vampyrus Near Flores, Indonesia	viruses	2021	NA	dobsonia	cf. peronii	NA	NA	NA	rectum	1	0		single	cross-sectional	PCR	hemi-nested PCR	L	swab	NA	indonesia	lombok	NA			NA	NA	2012	NA	2014	NA	NA
Tsang, SM; Low, DHW; Wiantoro, S; Smith, I; Jayakumar, J; Simmons, NB; Vijaykrishna, D; Lohman, DJ; Mendenhall, IH	Detection of Tioman Virus in Pteropus vampyrus Near Flores, Indonesia	viruses	2021	NA	dobsonia	moluccensis	NA	NA	NA	liver	1	0		single	cross-sectional	PCR	hemi-nested PCR	L	tissue	NA	indonesia	maluku	NA			NA	NA	2012	NA	2014	NA	NA
Tsang, SM; Low, DHW; Wiantoro, S; Smith, I; Jayakumar, J; Simmons, NB; Vijaykrishna, D; Lohman, DJ; Mendenhall, IH	Detection of Tioman Virus in Pteropus vampyrus Near Flores, Indonesia	viruses	2021	NA	dobsonia	sp.	NA	NA	NA	liver	1	0		single	cross-sectional	PCR	hemi-nested PCR	L	tissue	NA	indonesia	maluku	seram			NA	NA	2012	NA	2014	NA	NA
Tsang, SM; Low, DHW; Wiantoro, S; Smith, I; Jayakumar, J; Simmons, NB; Vijaykrishna, D; Lohman, DJ; Mendenhall, IH	Detection of Tioman Virus in Pteropus vampyrus Near Flores, Indonesia	viruses	2021	NA	dobsonia	sp.	NA	NA	NA	oral	2	0		single	cross-sectional	PCR	hemi-nested PCR	L	swab	NA	indonesia	maluku	seram			NA	NA	2012	NA	2014	NA	NA
Tsang, SM; Low, DHW; Wiantoro, S; Smith, I; Jayakumar, J; Simmons, NB; Vijaykrishna, D; Lohman, DJ; Mendenhall, IH	Detection of Tioman Virus in Pteropus vampyrus Near Flores, Indonesia	viruses	2021	NA	dobsonia	sp.	NA	NA	NA	rectum	2	0		single	cross-sectional	PCR	hemi-nested PCR	L	swab	NA	indonesia	maluku	seram			NA	NA	2012	NA	2014	NA	NA
Tsang, SM; Low, DHW; Wiantoro, S; Smith, I; Jayakumar, J; Simmons, NB; Vijaykrishna, D; Lohman, DJ; Mendenhall, IH	Detection of Tioman Virus in Pteropus vampyrus Near Flores, Indonesia	viruses	2021	NA	dobsonia	viridis	NA	NA	NA	liver	3	0		single	cross-sectional	PCR	hemi-nested PCR	L	tissue	NA	indonesia	maluku	NA			NA	NA	2012	NA	2014	NA	NA
Tsang, SM; Low, DHW; Wiantoro, S; Smith, I; Jayakumar, J; Simmons, NB; Vijaykrishna, D; Lohman, DJ; Mendenhall, IH	Detection of Tioman Virus in Pteropus vampyrus Near Flores, Indonesia	viruses	2021	NA	dobsonia	viridis	NA	NA	NA	rectum	2	0		single	cross-sectional	PCR	hemi-nested PCR	L	swab	NA	indonesia	maluku	NA			NA	NA	2012	NA	2014	NA	NA
Tsang, SM; Low, DHW; Wiantoro, S; Smith, I; Jayakumar, J; Simmons, NB; Vijaykrishna, D; Lohman, DJ; Mendenhall, IH	Detection of Tioman Virus in Pteropus vampyrus Near Flores, Indonesia	viruses	2021	rousettinae	eonycteris	spelaea	NA	NA	NA	liver	2	0		single	cross-sectional	PCR	hemi-nested PCR	L	tissue	NA	indonesia	west kalimantan	NA			NA	NA	2012	NA	2014	NA	NA
Tsang, SM; Low, DHW; Wiantoro, S; Smith, I; Jayakumar, J; Simmons, NB; Vijaykrishna, D; Lohman, DJ; Mendenhall, IH	Detection of Tioman Virus in Pteropus vampyrus Near Flores, Indonesia	viruses	2021	macroglossusinae	macroglossus	minimus	NA	NA	NA	liver	2	0		single	cross-sectional	PCR	hemi-nested PCR	L	tissue	NA	indonesia	central sulawesi	NA			NA	NA	2012	NA	2014	NA	NA
Tsang, SM; Low, DHW; Wiantoro, S; Smith, I; Jayakumar, J; Simmons, NB; Vijaykrishna, D; Lohman, DJ; Mendenhall, IH	Detection of Tioman Virus in Pteropus vampyrus Near Flores, Indonesia	viruses	2021	macroglossusinae	macroglossus	minimus	NA	NA	NA	rectum	1	0		single	cross-sectional	PCR	hemi-nested PCR	L	swab	NA	indonesia	central sulawesi	NA			NA	NA	2012	NA	2014	NA	NA
Tsang, SM; Low, DHW; Wiantoro, S; Smith, I; Jayakumar, J; Simmons, NB; Vijaykrishna, D; Lohman, DJ; Mendenhall, IH	Detection of Tioman Virus in Pteropus vampyrus Near Flores, Indonesia	viruses	2021	macroglossusinae	macroglossus	minimus	NA	NA	NA	liver	1	0		single	cross-sectional	PCR	hemi-nested PCR	L	tissue	NA	indonesia	maluku	seram			NA	NA	2012	NA	2014	NA	NA
Tsang, SM; Low, DHW; Wiantoro, S; Smith, I; Jayakumar, J; Simmons, NB; Vijaykrishna, D; Lohman, DJ; Mendenhall, IH	Detection of Tioman Virus in Pteropus vampyrus Near Flores, Indonesia	viruses	2021	pteropodinae	nyctimene	sp.	NA	NA	NA	liver	2	0		single	cross-sectional	PCR	hemi-nested PCR	L	tissue	NA	indonesia	maluku	seram			NA	NA	2012	NA	2014	NA	NA
Tsang, SM; Low, DHW; Wiantoro, S; Smith, I; Jayakumar, J; Simmons, NB; Vijaykrishna, D; Lohman, DJ; Mendenhall, IH	Detection of Tioman Virus in Pteropus vampyrus Near Flores, Indonesia	viruses	2021	pteropodinae	nyctimene	sp.	NA	NA	NA	oral	4	0		single	cross-sectional	PCR	hemi-nested PCR	L	swab	NA	indonesia	maluku	seram			NA	NA	2012	NA	2014	NA	NA
Tsang, SM; Low, DHW; Wiantoro, S; Smith, I; Jayakumar, J; Simmons, NB; Vijaykrishna, D; Lohman, DJ; Mendenhall, IH	Detection of Tioman Virus in Pteropus vampyrus Near Flores, Indonesia	viruses	2021	pteropodinae	nyctimene	sp.	NA	NA	NA	rectum	4	0		single	cross-sectional	PCR	hemi-nested PCR	L	swab	NA	indonesia	maluku	seram			NA	NA	2012	NA	2014	NA	NA
Tsang, SM; Low, DHW; Wiantoro, S; Smith, I; Jayakumar, J; Simmons, NB; Vijaykrishna, D; Lohman, DJ; Mendenhall, IH	Detection of Tioman Virus in Pteropus vampyrus Near Flores, Indonesia	viruses	2021	pteropodinae	pteropus	alecto	NA	NA	NA	liver	11	0		single	cross-sectional	PCR	hemi-nested PCR	L	tissue	NA	indonesia	central sulawesi	NA			NA	NA	2012	NA	2014	NA	NA
Tsang, SM; Low, DHW; Wiantoro, S; Smith, I; Jayakumar, J; Simmons, NB; Vijaykrishna, D; Lohman, DJ; Mendenhall, IH	Detection of Tioman Virus in Pteropus vampyrus Near Flores, Indonesia	viruses	2021	pteropodinae	pteropus	alecto	NA	NA	NA	lung	4	0		single	cross-sectional	PCR	hemi-nested PCR	L	tissue	NA	indonesia	central sulawesi	NA			NA	NA	2012	NA	2014	NA	NA
Tsang, SM; Low, DHW; Wiantoro, S; Smith, I; Jayakumar, J; Simmons, NB; Vijaykrishna, D; Lohman, DJ; Mendenhall, IH	Detection of Tioman Virus in Pteropus vampyrus Near Flores, Indonesia	viruses	2021	pteropodinae	pteropus	alecto	NA	NA	NA	oral	2	0		single	cross-sectional	PCR	hemi-nested PCR	L	swab	NA	indonesia	central sulawesi	NA			NA	NA	2012	NA	2014	NA	NA
Tsang, SM; Low, DHW; Wiantoro, S; Smith, I; Jayakumar, J; Simmons, NB; Vijaykrishna, D; Lohman, DJ; Mendenhall, IH	Detection of Tioman Virus in Pteropus vampyrus Near Flores, Indonesia	viruses	2021	pteropodinae	pteropus	alecto	NA	NA	NA	rectum	5	0		single	cross-sectional	PCR	hemi-nested PCR	L	swab	NA	indonesia	central sulawesi	NA			NA	NA	2012	NA	2014	NA	NA
Tsang, SM; Low, DHW; Wiantoro, S; Smith, I; Jayakumar, J; Simmons, NB; Vijaykrishna, D; Lohman, DJ; Mendenhall, IH	Detection of Tioman Virus in Pteropus vampyrus Near Flores, Indonesia	viruses	2021	pteropodinae	pteropus	alecto	NA	NA	NA	liver	4	0		single	cross-sectional	PCR	hemi-nested PCR	L	tissue	NA	indonesia	gorontalo	NA			NA	NA	2012	NA	2014	NA	NA
Tsang, SM; Low, DHW; Wiantoro, S; Smith, I; Jayakumar, J; Simmons, NB; Vijaykrishna, D; Lohman, DJ; Mendenhall, IH	Detection of Tioman Virus in Pteropus vampyrus Near Flores, Indonesia	viruses	2021	pteropodinae	pteropus	alecto	NA	NA	NA	oral	2	0		single	cross-sectional	PCR	hemi-nested PCR	L	swab	NA	indonesia	gorontalo	NA			NA	NA	2012	NA	2014	NA	NA
Tsang, SM; Low, DHW; Wiantoro, S; Smith, I; Jayakumar, J; Simmons, NB; Vijaykrishna, D; Lohman, DJ; Mendenhall, IH	Detection of Tioman Virus in Pteropus vampyrus Near Flores, Indonesia	viruses	2021	pteropodinae	pteropus	alecto	NA	NA	NA	rectum	1	0		single	cross-sectional	PCR	hemi-nested PCR	L	swab	NA	indonesia	gorontalo	NA			NA	NA	2012	NA	2014	NA	NA
Tsang, SM; Low, DHW; Wiantoro, S; Smith, I; Jayakumar, J; Simmons, NB; Vijaykrishna, D; Lohman, DJ; Mendenhall, IH	Detection of Tioman Virus in Pteropus vampyrus Near Flores, Indonesia	viruses	2021	pteropodinae	pteropus	chrysoproctus	NA	NA	NA	kidney	4	0		single	cross-sectional	PCR	hemi-nested PCR	L	tissue	NA	indonesia	maluku	seram			NA	NA	2012	NA	2014	NA	NA
Tsang, SM; Low, DHW; Wiantoro, S; Smith, I; Jayakumar, J; Simmons, NB; Vijaykrishna, D; Lohman, DJ; Mendenhall, IH	Detection of Tioman Virus in Pteropus vampyrus Near Flores, Indonesia	viruses	2021	pteropodinae	pteropus	chrysoproctus	NA	NA	NA	liver	4	0		single	cross-sectional	PCR	hemi-nested PCR	L	tissue	NA	indonesia	maluku	seram			NA	NA	2012	NA	2014	NA	NA
Tsang, SM; Low, DHW; Wiantoro, S; Smith, I; Jayakumar, J; Simmons, NB; Vijaykrishna, D; Lohman, DJ; Mendenhall, IH	Detection of Tioman Virus in Pteropus vampyrus Near Flores, Indonesia	viruses	2021	pteropodinae	pteropus	chrysoproctus	NA	NA	NA	lung	4	0		single	cross-sectional	PCR	hemi-nested PCR	L	tissue	NA	indonesia	maluku	seram			NA	NA	2012	NA	2014	NA	NA
Tsang, SM; Low, DHW; Wiantoro, S; Smith, I; Jayakumar, J; Simmons, NB; Vijaykrishna, D; Lohman, DJ; Mendenhall, IH	Detection of Tioman Virus in Pteropus vampyrus Near Flores, Indonesia	viruses	2021	pteropodinae	pteropus	chrysoproctus	NA	NA	NA	oral	4	0		single	cross-sectional	PCR	hemi-nested PCR	L	swab	NA	indonesia	maluku	seram			NA	NA	2012	NA	2014	NA	NA
Tsang, SM; Low, DHW; Wiantoro, S; Smith, I; Jayakumar, J; Simmons, NB; Vijaykrishna, D; Lohman, DJ; Mendenhall, IH	Detection of Tioman Virus in Pteropus vampyrus Near Flores, Indonesia	viruses	2021	pteropodinae	pteropus	chrysoproctus	NA	NA	NA	rectum	4	0		single	cross-sectional	PCR	hemi-nested PCR	L	swab	NA	indonesia	maluku	seram			NA	NA	2012	NA	2014	NA	NA
Tsang, SM; Low, DHW; Wiantoro, S; Smith, I; Jayakumar, J; Simmons, NB; Vijaykrishna, D; Lohman, DJ; Mendenhall, IH	Detection of Tioman Virus in Pteropus vampyrus Near Flores, Indonesia	viruses	2021	pteropodinae	pteropus	chrysoproctus	NA	NA	NA	small intestine	4	0		single	cross-sectional	PCR	hemi-nested PCR	L	tissue	NA	indonesia	maluku	seram			NA	NA	2012	NA	2014	NA	NA
Tsang, SM; Low, DHW; Wiantoro, S; Smith, I; Jayakumar, J; Simmons, NB; Vijaykrishna, D; Lohman, DJ; Mendenhall, IH	Detection of Tioman Virus in Pteropus vampyrus Near Flores, Indonesia	viruses	2021	pteropodinae	pteropus	hypomelanus	NA	NA	NA	kidney	2	0		single	cross-sectional	PCR	hemi-nested PCR	L	tissue	NA	indonesia	east java	NA			NA	NA	2012	NA	2014	NA	NA
Tsang, SM; Low, DHW; Wiantoro, S; Smith, I; Jayakumar, J; Simmons, NB; Vijaykrishna, D; Lohman, DJ; Mendenhall, IH	Detection of Tioman Virus in Pteropus vampyrus Near Flores, Indonesia	viruses	2021	pteropodinae	pteropus	hypomelanus	NA	NA	NA	liver	2	0		single	cross-sectional	PCR	hemi-nested PCR	L	tissue	NA	indonesia	east java	NA			NA	NA	2012	NA	2014	NA	NA
Tsang, SM; Low, DHW; Wiantoro, S; Smith, I; Jayakumar, J; Simmons, NB; Vijaykrishna, D; Lohman, DJ; Mendenhall, IH	Detection of Tioman Virus in Pteropus vampyrus Near Flores, Indonesia	viruses	2021	pteropodinae	pteropus	hypomelanus	NA	NA	NA	lung	2	0		single	cross-sectional	PCR	hemi-nested PCR	L	tissue	NA	indonesia	east java	NA			NA	NA	2012	NA	2014	NA	NA
Tsang, SM; Low, DHW; Wiantoro, S; Smith, I; Jayakumar, J; Simmons, NB; Vijaykrishna, D; Lohman, DJ; Mendenhall, IH	Detection of Tioman Virus in Pteropus vampyrus Near Flores, Indonesia	viruses	2021	pteropodinae	pteropus	hypomelanus	NA	NA	NA	rectum	3	0		single	cross-sectional	PCR	hemi-nested PCR	L	swab	NA	indonesia	east java	NA			NA	NA	2012	NA	2014	NA	NA
Tsang, SM; Low, DHW; Wiantoro, S; Smith, I; Jayakumar, J; Simmons, NB; Vijaykrishna, D; Lohman, DJ; Mendenhall, IH	Detection of Tioman Virus in Pteropus vampyrus Near Flores, Indonesia	viruses	2021	pteropodinae	pteropus	hypomelanus	NA	NA	NA	small intestine	2	0		single	cross-sectional	PCR	hemi-nested PCR	L	tissue	NA	indonesia	east java	NA			NA	NA	2012	NA	2014	NA	NA
Tsang, SM; Low, DHW; Wiantoro, S; Smith, I; Jayakumar, J; Simmons, NB; Vijaykrishna, D; Lohman, DJ; Mendenhall, IH	Detection of Tioman Virus in Pteropus vampyrus Near Flores, Indonesia	viruses	2021	pteropodinae	pteropus	hypomelanus	NA	NA	NA	liver	3	0		single	cross-sectional	PCR	hemi-nested PCR	L	tissue	NA	indonesia	sangihe islands	NA			NA	NA	2012	NA	2014	NA	NA
Tsang, SM; Low, DHW; Wiantoro, S; Smith, I; Jayakumar, J; Simmons, NB; Vijaykrishna, D; Lohman, DJ; Mendenhall, IH	Detection of Tioman Virus in Pteropus vampyrus Near Flores, Indonesia	viruses	2021	pteropodinae	pteropus	hypomelanus	NA	NA	NA	oral	3	0		single	cross-sectional	PCR	hemi-nested PCR	L	swab	NA	indonesia	sangihe islands	NA			NA	NA	2012	NA	2014	NA	NA
Tsang, SM; Low, DHW; Wiantoro, S; Smith, I; Jayakumar, J; Simmons, NB; Vijaykrishna, D; Lohman, DJ; Mendenhall, IH	Detection of Tioman Virus in Pteropus vampyrus Near Flores, Indonesia	viruses	2021	pteropodinae	pteropus	hypomelanus	NA	NA	NA	rectum	2	0		single	cross-sectional	PCR	hemi-nested PCR	L	swab	NA	indonesia	sangihe islands	NA			NA	NA	2012	NA	2014	NA	NA
Tsang, SM; Low, DHW; Wiantoro, S; Smith, I; Jayakumar, J; Simmons, NB; Vijaykrishna, D; Lohman, DJ; Mendenhall, IH	Detection of Tioman Virus in Pteropus vampyrus Near Flores, Indonesia	viruses	2021	pteropodinae	pteropus	lombocensis	NA	NA	NA	kidney	1	0		single	cross-sectional	PCR	hemi-nested PCR	L	tissue	NA	indonesia	lombok	NA			NA	NA	2012	NA	2014	NA	NA
Tsang, SM; Low, DHW; Wiantoro, S; Smith, I; Jayakumar, J; Simmons, NB; Vijaykrishna, D; Lohman, DJ; Mendenhall, IH	Detection of Tioman Virus in Pteropus vampyrus Near Flores, Indonesia	viruses	2021	pteropodinae	pteropus	lombocensis	NA	NA	NA	liver	1	0		single	cross-sectional	PCR	hemi-nested PCR	L	tissue	NA	indonesia	lombok	NA			NA	NA	2012	NA	2014	NA	NA
Tsang, SM; Low, DHW; Wiantoro, S; Smith, I; Jayakumar, J; Simmons, NB; Vijaykrishna, D; Lohman, DJ; Mendenhall, IH	Detection of Tioman Virus in Pteropus vampyrus Near Flores, Indonesia	viruses	2021	pteropodinae	pteropus	lombocensis	NA	NA	NA	lung	1	0		single	cross-sectional	PCR	hemi-nested PCR	L	tissue	NA	indonesia	lombok	NA			NA	NA	2012	NA	2014	NA	NA
Tsang, SM; Low, DHW; Wiantoro, S; Smith, I; Jayakumar, J; Simmons, NB; Vijaykrishna, D; Lohman, DJ; Mendenhall, IH	Detection of Tioman Virus in Pteropus vampyrus Near Flores, Indonesia	viruses	2021	pteropodinae	pteropus	lombocensis	NA	NA	NA	oral	1	0		single	cross-sectional	PCR	hemi-nested PCR	L	swab	NA	indonesia	lombok	NA			NA	NA	2012	NA	2014	NA	NA
Tsang, SM; Low, DHW; Wiantoro, S; Smith, I; Jayakumar, J; Simmons, NB; Vijaykrishna, D; Lohman, DJ; Mendenhall, IH	Detection of Tioman Virus in Pteropus vampyrus Near Flores, Indonesia	viruses	2021	pteropodinae	pteropus	lombocensis	NA	NA	NA	rectum	1	0		single	cross-sectional	PCR	hemi-nested PCR	L	swab	NA	indonesia	lombok	NA			NA	NA	2012	NA	2014	NA	NA
Tsang, SM; Low, DHW; Wiantoro, S; Smith, I; Jayakumar, J; Simmons, NB; Vijaykrishna, D; Lohman, DJ; Mendenhall, IH	Detection of Tioman Virus in Pteropus vampyrus Near Flores, Indonesia	viruses	2021	pteropodinae	pteropus	lombocensis	NA	NA	NA	small intestine	1	0		single	cross-sectional	PCR	hemi-nested PCR	L	tissue	NA	indonesia	lombok	NA			NA	NA	2012	NA	2014	NA	NA
Tsang, SM; Low, DHW; Wiantoro, S; Smith, I; Jayakumar, J; Simmons, NB; Vijaykrishna, D; Lohman, DJ; Mendenhall, IH	Detection of Tioman Virus in Pteropus vampyrus Near Flores, Indonesia	viruses	2021	pteropodinae	pteropus	ocularis	NA	NA	NA	kidney	1	0		single	cross-sectional	PCR	hemi-nested PCR	L	tissue	NA	indonesia	maluku	seram			NA	NA	2012	NA	2014	NA	NA
Tsang, SM; Low, DHW; Wiantoro, S; Smith, I; Jayakumar, J; Simmons, NB; Vijaykrishna, D; Lohman, DJ; Mendenhall, IH	Detection of Tioman Virus in Pteropus vampyrus Near Flores, Indonesia	viruses	2021	pteropodinae	pteropus	ocularis	NA	NA	NA	liver	1	0		single	cross-sectional	PCR	hemi-nested PCR	L	tissue	NA	indonesia	maluku	seram			NA	NA	2012	NA	2014	NA	NA
Tsang, SM; Low, DHW; Wiantoro, S; Smith, I; Jayakumar, J; Simmons, NB; Vijaykrishna, D; Lohman, DJ; Mendenhall, IH	Detection of Tioman Virus in Pteropus vampyrus Near Flores, Indonesia	viruses	2021	pteropodinae	pteropus	ocularis	NA	NA	NA	lung	1	0		single	cross-sectional	PCR	hemi-nested PCR	L	tissue	NA	indonesia	maluku	seram			NA	NA	2012	NA	2014	NA	NA
Tsang, SM; Low, DHW; Wiantoro, S; Smith, I; Jayakumar, J; Simmons, NB; Vijaykrishna, D; Lohman, DJ; Mendenhall, IH	Detection of Tioman Virus in Pteropus vampyrus Near Flores, Indonesia	viruses	2021	pteropodinae	pteropus	ocularis	NA	NA	NA	oral	1	0		single	cross-sectional	PCR	hemi-nested PCR	L	swab	NA	indonesia	maluku	seram			NA	NA	2012	NA	2014	NA	NA
Tsang, SM; Low, DHW; Wiantoro, S; Smith, I; Jayakumar, J; Simmons, NB; Vijaykrishna, D; Lohman, DJ; Mendenhall, IH	Detection of Tioman Virus in Pteropus vampyrus Near Flores, Indonesia	viruses	2021	pteropodinae	pteropus	ocularis	NA	NA	NA	rectum	1	0		single	cross-sectional	PCR	hemi-nested PCR	L	swab	NA	indonesia	maluku	seram			NA	NA	2012	NA	2014	NA	NA
Tsang, SM; Low, DHW; Wiantoro, S; Smith, I; Jayakumar, J; Simmons, NB; Vijaykrishna, D; Lohman, DJ; Mendenhall, IH	Detection of Tioman Virus in Pteropus vampyrus Near Flores, Indonesia	viruses	2021	pteropodinae	pteropus	ocularis	NA	NA	NA	small intestine	1	0		single	cross-sectional	PCR	hemi-nested PCR	L	tissue	NA	indonesia	maluku	seram			NA	NA	2012	NA	2014	NA	NA
Tsang, SM; Low, DHW; Wiantoro, S; Smith, I; Jayakumar, J; Simmons, NB; Vijaykrishna, D; Lohman, DJ; Mendenhall, IH	Detection of Tioman Virus in Pteropus vampyrus Near Flores, Indonesia	viruses	2021	pteropodinae	pteropus	temminckii	NA	NA	NA	kidney	3	0		single	cross-sectional	PCR	hemi-nested PCR	L	tissue	NA	indonesia	maluku	seram			NA	NA	2012	NA	2014	NA	NA
Tsang, SM; Low, DHW; Wiantoro, S; Smith, I; Jayakumar, J; Simmons, NB; Vijaykrishna, D; Lohman, DJ; Mendenhall, IH	Detection of Tioman Virus in Pteropus vampyrus Near Flores, Indonesia	viruses	2021	pteropodinae	pteropus	temminckii	NA	NA	NA	liver	3	0		single	cross-sectional	PCR	hemi-nested PCR	L	tissue	NA	indonesia	maluku	seram			NA	NA	2012	NA	2014	NA	NA
Tsang, SM; Low, DHW; Wiantoro, S; Smith, I; Jayakumar, J; Simmons, NB; Vijaykrishna, D; Lohman, DJ; Mendenhall, IH	Detection of Tioman Virus in Pteropus vampyrus Near Flores, Indonesia	viruses	2021	pteropodinae	pteropus	temminckii	NA	NA	NA	lung	2	0		single	cross-sectional	PCR	hemi-nested PCR	L	tissue	NA	indonesia	maluku	seram			NA	NA	2012	NA	2014	NA	NA
Tsang, SM; Low, DHW; Wiantoro, S; Smith, I; Jayakumar, J; Simmons, NB; Vijaykrishna, D; Lohman, DJ; Mendenhall, IH	Detection of Tioman Virus in Pteropus vampyrus Near Flores, Indonesia	viruses	2021	pteropodinae	pteropus	temminckii	NA	NA	NA	oral	3	0		single	cross-sectional	PCR	hemi-nested PCR	L	swab	NA	indonesia	maluku	seram			NA	NA	2012	NA	2014	NA	NA
Tsang, SM; Low, DHW; Wiantoro, S; Smith, I; Jayakumar, J; Simmons, NB; Vijaykrishna, D; Lohman, DJ; Mendenhall, IH	Detection of Tioman Virus in Pteropus vampyrus Near Flores, Indonesia	viruses	2021	pteropodinae	pteropus	temminckii	NA	NA	NA	rectum	3	0		single	cross-sectional	PCR	hemi-nested PCR	L	swab	NA	indonesia	maluku	seram			NA	NA	2012	NA	2014	NA	NA
Tsang, SM; Low, DHW; Wiantoro, S; Smith, I; Jayakumar, J; Simmons, NB; Vijaykrishna, D; Lohman, DJ; Mendenhall, IH	Detection of Tioman Virus in Pteropus vampyrus Near Flores, Indonesia	viruses	2021	pteropodinae	pteropus	temminckii	NA	NA	NA	small intestine	3	0		single	cross-sectional	PCR	hemi-nested PCR	L	tissue	NA	indonesia	maluku	seram			NA	NA	2012	NA	2014	NA	NA
Tsang, SM; Low, DHW; Wiantoro, S; Smith, I; Jayakumar, J; Simmons, NB; Vijaykrishna, D; Lohman, DJ; Mendenhall, IH	Detection of Tioman Virus in Pteropus vampyrus Near Flores, Indonesia	viruses	2021	pteropodinae	pteropus	vampyrus	NA	NA	NA	oral	1	0		single	cross-sectional	PCR	hemi-nested PCR	L	swab	NA	indonesia	bali	NA			NA	NA	2012	NA	2014	NA	NA
Tsang, SM; Low, DHW; Wiantoro, S; Smith, I; Jayakumar, J; Simmons, NB; Vijaykrishna, D; Lohman, DJ; Mendenhall, IH	Detection of Tioman Virus in Pteropus vampyrus Near Flores, Indonesia	viruses	2021	pteropodinae	pteropus	vampyrus	NA	NA	NA	rectum	1	0		single	cross-sectional	PCR	hemi-nested PCR	L	swab	NA	indonesia	bali	NA			NA	NA	2012	NA	2014	NA	NA
Tsang, SM; Low, DHW; Wiantoro, S; Smith, I; Jayakumar, J; Simmons, NB; Vijaykrishna, D; Lohman, DJ; Mendenhall, IH	Detection of Tioman Virus in Pteropus vampyrus Near Flores, Indonesia	viruses	2021	pteropodinae	pteropus	vampyrus	NA	NA	NA	kidney	2	0		single	cross-sectional	PCR	hemi-nested PCR	L	tissue	NA	indonesia	east java	NA			NA	NA	2012	NA	2014	NA	NA
Tsang, SM; Low, DHW; Wiantoro, S; Smith, I; Jayakumar, J; Simmons, NB; Vijaykrishna, D; Lohman, DJ; Mendenhall, IH	Detection of Tioman Virus in Pteropus vampyrus Near Flores, Indonesia	viruses	2021	pteropodinae	pteropus	vampyrus	NA	NA	NA	liver	2	0		single	cross-sectional	PCR	hemi-nested PCR	L	tissue	NA	indonesia	east java	NA			NA	NA	2012	NA	2014	NA	NA
Tsang, SM; Low, DHW; Wiantoro, S; Smith, I; Jayakumar, J; Simmons, NB; Vijaykrishna, D; Lohman, DJ; Mendenhall, IH	Detection of Tioman Virus in Pteropus vampyrus Near Flores, Indonesia	viruses	2021	pteropodinae	pteropus	vampyrus	NA	NA	NA	lung	2	0		single	cross-sectional	PCR	hemi-nested PCR	L	tissue	NA	indonesia	east java	NA			NA	NA	2012	NA	2014	NA	NA
Tsang, SM; Low, DHW; Wiantoro, S; Smith, I; Jayakumar, J; Simmons, NB; Vijaykrishna, D; Lohman, DJ; Mendenhall, IH	Detection of Tioman Virus in Pteropus vampyrus Near Flores, Indonesia	viruses	2021	pteropodinae	pteropus	vampyrus	NA	NA	NA	oral	2	0		single	cross-sectional	PCR	hemi-nested PCR	L	swab	NA	indonesia	east java	NA			NA	NA	2012	NA	2014	NA	NA
Tsang, SM; Low, DHW; Wiantoro, S; Smith, I; Jayakumar, J; Simmons, NB; Vijaykrishna, D; Lohman, DJ; Mendenhall, IH	Detection of Tioman Virus in Pteropus vampyrus Near Flores, Indonesia	viruses	2021	pteropodinae	pteropus	vampyrus	NA	NA	NA	rectum	2	0		single	cross-sectional	PCR	hemi-nested PCR	L	swab	NA	indonesia	east java	NA			NA	NA	2012	NA	2014	NA	NA
Tsang, SM; Low, DHW; Wiantoro, S; Smith, I; Jayakumar, J; Simmons, NB; Vijaykrishna, D; Lohman, DJ; Mendenhall, IH	Detection of Tioman Virus in Pteropus vampyrus Near Flores, Indonesia	viruses	2021	pteropodinae	pteropus	vampyrus	NA	NA	NA	small intestine	2	0		single	cross-sectional	PCR	hemi-nested PCR	L	tissue	NA	indonesia	east java	NA			NA	NA	2012	NA	2014	NA	NA
Tsang, SM; Low, DHW; Wiantoro, S; Smith, I; Jayakumar, J; Simmons, NB; Vijaykrishna, D; Lohman, DJ; Mendenhall, IH	Detection of Tioman Virus in Pteropus vampyrus Near Flores, Indonesia	viruses	2021	pteropodinae	pteropus	vampyrus	NA	NA	NA	kidney	2	0		single	cross-sectional	PCR	hemi-nested PCR	L	tissue	NA	indonesia	flores	NA			NA	NA	2012	NA	2014	NA	NA
Tsang, SM; Low, DHW; Wiantoro, S; Smith, I; Jayakumar, J; Simmons, NB; Vijaykrishna, D; Lohman, DJ; Mendenhall, IH	Detection of Tioman Virus in Pteropus vampyrus Near Flores, Indonesia	viruses	2021	pteropodinae	pteropus	vampyrus	NA	NA	NA	liver	2	0		single	cross-sectional	PCR	hemi-nested PCR	L	tissue	NA	indonesia	flores	NA			NA	NA	2012	NA	2014	NA	NA
Tsang, SM; Low, DHW; Wiantoro, S; Smith, I; Jayakumar, J; Simmons, NB; Vijaykrishna, D; Lohman, DJ; Mendenhall, IH	Detection of Tioman Virus in Pteropus vampyrus Near Flores, Indonesia	viruses	2021	pteropodinae	pteropus	vampyrus	NA	NA	NA	lung	2	0		single	cross-sectional	PCR	hemi-nested PCR	L	tissue	NA	indonesia	flores	NA			NA	NA	2012	NA	2014	NA	NA
Tsang, SM; Low, DHW; Wiantoro, S; Smith, I; Jayakumar, J; Simmons, NB; Vijaykrishna, D; Lohman, DJ; Mendenhall, IH	Detection of Tioman Virus in Pteropus vampyrus Near Flores, Indonesia	viruses	2021	pteropodinae	pteropus	vampyrus	NA	NA	NA	oral	2	0		single	cross-sectional	PCR	hemi-nested PCR	L	swab	NA	indonesia	flores	NA			NA	NA	2012	NA	2014	NA	NA
Tsang, SM; Low, DHW; Wiantoro, S; Smith, I; Jayakumar, J; Simmons, NB; Vijaykrishna, D; Lohman, DJ; Mendenhall, IH	Detection of Tioman Virus in Pteropus vampyrus Near Flores, Indonesia	viruses	2021	pteropodinae	pteropus	vampyrus	NA	NA	NA	rectum	2	0		single	cross-sectional	PCR	hemi-nested PCR	L	swab	NA	indonesia	flores	NA			NA	NA	2012	NA	2014	NA	NA
Tsang, SM; Low, DHW; Wiantoro, S; Smith, I; Jayakumar, J; Simmons, NB; Vijaykrishna, D; Lohman, DJ; Mendenhall, IH	Detection of Tioman Virus in Pteropus vampyrus Near Flores, Indonesia	viruses	2021	pteropodinae	pteropus	vampyrus	NA	NA	NA	small intestine	2	0		single	cross-sectional	PCR	hemi-nested PCR	L	tissue	NA	indonesia	flores	NA			NA	NA	2012	NA	2014	NA	NA
Tsang, SM; Low, DHW; Wiantoro, S; Smith, I; Jayakumar, J; Simmons, NB; Vijaykrishna, D; Lohman, DJ; Mendenhall, IH	Detection of Tioman Virus in Pteropus vampyrus Near Flores, Indonesia	viruses	2021	pteropodinae	pteropus	vampyrus	NA	NA	NA	kidney	2	0		single	cross-sectional	PCR	hemi-nested PCR	L	tissue	NA	indonesia	south sumatra	NA			NA	NA	2012	NA	2014	NA	NA
Tsang, SM; Low, DHW; Wiantoro, S; Smith, I; Jayakumar, J; Simmons, NB; Vijaykrishna, D; Lohman, DJ; Mendenhall, IH	Detection of Tioman Virus in Pteropus vampyrus Near Flores, Indonesia	viruses	2021	pteropodinae	pteropus	vampyrus	NA	NA	NA	liver	2	0		single	cross-sectional	PCR	hemi-nested PCR	L	tissue	NA	indonesia	south sumatra	NA			NA	NA	2012	NA	2014	NA	NA
Tsang, SM; Low, DHW; Wiantoro, S; Smith, I; Jayakumar, J; Simmons, NB; Vijaykrishna, D; Lohman, DJ; Mendenhall, IH	Detection of Tioman Virus in Pteropus vampyrus Near Flores, Indonesia	viruses	2021	pteropodinae	pteropus	vampyrus	NA	NA	NA	lung	2	0		single	cross-sectional	PCR	hemi-nested PCR	L	tissue	NA	indonesia	south sumatra	NA			NA	NA	2012	NA	2014	NA	NA
Tsang, SM; Low, DHW; Wiantoro, S; Smith, I; Jayakumar, J; Simmons, NB; Vijaykrishna, D; Lohman, DJ; Mendenhall, IH	Detection of Tioman Virus in Pteropus vampyrus Near Flores, Indonesia	viruses	2021	pteropodinae	pteropus	vampyrus	NA	NA	NA	oral	2	0		single	cross-sectional	PCR	hemi-nested PCR	L	swab	NA	indonesia	south sumatra	NA			NA	NA	2012	NA	2014	NA	NA
Tsang, SM; Low, DHW; Wiantoro, S; Smith, I; Jayakumar, J; Simmons, NB; Vijaykrishna, D; Lohman, DJ; Mendenhall, IH	Detection of Tioman Virus in Pteropus vampyrus Near Flores, Indonesia	viruses	2021	pteropodinae	pteropus	vampyrus	NA	NA	NA	rectum	2	0		single	cross-sectional	PCR	hemi-nested PCR	L	swab	NA	indonesia	south sumatra	NA			NA	NA	2012	NA	2014	NA	NA
Tsang, SM; Low, DHW; Wiantoro, S; Smith, I; Jayakumar, J; Simmons, NB; Vijaykrishna, D; Lohman, DJ; Mendenhall, IH	Detection of Tioman Virus in Pteropus vampyrus Near Flores, Indonesia	viruses	2021	pteropodinae	pteropus	vampyrus	NA	NA	NA	small intestine	2	0		single	cross-sectional	PCR	hemi-nested PCR	L	tissue	NA	indonesia	south sumatra	NA			NA	NA	2012	NA	2014	NA	NA
Tsang, SM; Low, DHW; Wiantoro, S; Smith, I; Jayakumar, J; Simmons, NB; Vijaykrishna, D; Lohman, DJ; Mendenhall, IH	Detection of Tioman Virus in Pteropus vampyrus Near Flores, Indonesia	viruses	2021	pteropodinae	pteropus	vampyrus	NA	NA	NA	kidney	1	0		single	cross-sectional	PCR	hemi-nested PCR	L	tissue	NA	indonesia	west java	NA			NA	NA	2012	NA	2014	NA	NA
Tsang, SM; Low, DHW; Wiantoro, S; Smith, I; Jayakumar, J; Simmons, NB; Vijaykrishna, D; Lohman, DJ; Mendenhall, IH	Detection of Tioman Virus in Pteropus vampyrus Near Flores, Indonesia	viruses	2021	pteropodinae	pteropus	vampyrus	NA	NA	NA	liver	4	0		single	cross-sectional	PCR	hemi-nested PCR	L	tissue	NA	indonesia	west java	NA			NA	NA	2012	NA	2014	NA	NA
Tsang, SM; Low, DHW; Wiantoro, S; Smith, I; Jayakumar, J; Simmons, NB; Vijaykrishna, D; Lohman, DJ; Mendenhall, IH	Detection of Tioman Virus in Pteropus vampyrus Near Flores, Indonesia	viruses	2021	pteropodinae	pteropus	vampyrus	NA	NA	NA	lung	2	0		single	cross-sectional	PCR	hemi-nested PCR	L	tissue	NA	indonesia	west java	NA			NA	NA	2012	NA	2014	NA	NA
Tsang, SM; Low, DHW; Wiantoro, S; Smith, I; Jayakumar, J; Simmons, NB; Vijaykrishna, D; Lohman, DJ; Mendenhall, IH	Detection of Tioman Virus in Pteropus vampyrus Near Flores, Indonesia	viruses	2021	pteropodinae	pteropus	vampyrus	NA	NA	NA	oral	4	0		single	cross-sectional	PCR	hemi-nested PCR	L	swab	NA	indonesia	west java	NA			NA	NA	2012	NA	2014	NA	NA
Tsang, SM; Low, DHW; Wiantoro, S; Smith, I; Jayakumar, J; Simmons, NB; Vijaykrishna, D; Lohman, DJ; Mendenhall, IH	Detection of Tioman Virus in Pteropus vampyrus Near Flores, Indonesia	viruses	2021	pteropodinae	pteropus	vampyrus	NA	NA	NA	rectum	4	0		single	cross-sectional	PCR	hemi-nested PCR	L	swab	NA	indonesia	west java	NA			NA	NA	2012	NA	2014	NA	NA
Tsang, SM; Low, DHW; Wiantoro, S; Smith, I; Jayakumar, J; Simmons, NB; Vijaykrishna, D; Lohman, DJ; Mendenhall, IH	Detection of Tioman Virus in Pteropus vampyrus Near Flores, Indonesia	viruses	2021	pteropodinae	pteropus	vampyrus	NA	NA	NA	small intestine	1	0		single	cross-sectional	PCR	hemi-nested PCR	L	tissue	NA	indonesia	west java	NA			NA	NA	2012	NA	2014	NA	NA
Tsang, SM; Low, DHW; Wiantoro, S; Smith, I; Jayakumar, J; Simmons, NB; Vijaykrishna, D; Lohman, DJ; Mendenhall, IH	Detection of Tioman Virus in Pteropus vampyrus Near Flores, Indonesia	viruses	2021	pteropodinae	pteropus	vampyrus	NA	NA	NA	kidney	2	0		single	cross-sectional	PCR	hemi-nested PCR	L	tissue	NA	indonesia	west kalimantan	NA			NA	NA	2012	NA	2014	NA	NA
Tsang, SM; Low, DHW; Wiantoro, S; Smith, I; Jayakumar, J; Simmons, NB; Vijaykrishna, D; Lohman, DJ; Mendenhall, IH	Detection of Tioman Virus in Pteropus vampyrus Near Flores, Indonesia	viruses	2021	pteropodinae	pteropus	vampyrus	NA	NA	NA	liver	2	0		single	cross-sectional	PCR	hemi-nested PCR	L	tissue	NA	indonesia	west kalimantan	NA			NA	NA	2012	NA	2014	NA	NA
Tsang, SM; Low, DHW; Wiantoro, S; Smith, I; Jayakumar, J; Simmons, NB; Vijaykrishna, D; Lohman, DJ; Mendenhall, IH	Detection of Tioman Virus in Pteropus vampyrus Near Flores, Indonesia	viruses	2021	pteropodinae	pteropus	vampyrus	NA	NA	NA	lung	2	0		single	cross-sectional	PCR	hemi-nested PCR	L	tissue	NA	indonesia	west kalimantan	NA			NA	NA	2012	NA	2014	NA	NA
Tsang, SM; Low, DHW; Wiantoro, S; Smith, I; Jayakumar, J; Simmons, NB; Vijaykrishna, D; Lohman, DJ; Mendenhall, IH	Detection of Tioman Virus in Pteropus vampyrus Near Flores, Indonesia	viruses	2021	pteropodinae	pteropus	vampyrus	NA	NA	NA	oral	2	0		single	cross-sectional	PCR	hemi-nested PCR	L	swab	NA	indonesia	west kalimantan	NA			NA	NA	2012	NA	2014	NA	NA
Tsang, SM; Low, DHW; Wiantoro, S; Smith, I; Jayakumar, J; Simmons, NB; Vijaykrishna, D; Lohman, DJ; Mendenhall, IH	Detection of Tioman Virus in Pteropus vampyrus Near Flores, Indonesia	viruses	2021	pteropodinae	pteropus	vampyrus	NA	NA	NA	rectum	2	0		single	cross-sectional	PCR	hemi-nested PCR	L	swab	NA	indonesia	west kalimantan	NA			NA	NA	2012	NA	2014	NA	NA
Tsang, SM; Low, DHW; Wiantoro, S; Smith, I; Jayakumar, J; Simmons, NB; Vijaykrishna, D; Lohman, DJ; Mendenhall, IH	Detection of Tioman Virus in Pteropus vampyrus Near Flores, Indonesia	viruses	2021	pteropodinae	pteropus	vampyrus	NA	NA	NA	small intestine	2	0		single	cross-sectional	PCR	hemi-nested PCR	L	tissue	NA	indonesia	west kalimantan	NA			NA	NA	2012	NA	2014	NA	NA
Tsang, SM; Low, DHW; Wiantoro, S; Smith, I; Jayakumar, J; Simmons, NB; Vijaykrishna, D; Lohman, DJ; Mendenhall, IH	Detection of Tioman Virus in Pteropus vampyrus Near Flores, Indonesia	viruses	2021	pteropodinae	pteropus	vampyrus	NA	NA	NA	kidney	1	0		single	cross-sectional	PCR	hemi-nested PCR	L	tissue	NA	indonesia	sumbawa	NA			NA	NA	2012	NA	2014	NA	NA
Tsang, SM; Low, DHW; Wiantoro, S; Smith, I; Jayakumar, J; Simmons, NB; Vijaykrishna, D; Lohman, DJ; Mendenhall, IH	Detection of Tioman Virus in Pteropus vampyrus Near Flores, Indonesia	viruses	2021	pteropodinae	pteropus	vampyrus	NA	NA	NA	liver	1	0		single	cross-sectional	PCR	hemi-nested PCR	L	tissue	NA	indonesia	sumbawa	NA			NA	NA	2012	NA	2014	NA	NA
Tsang, SM; Low, DHW; Wiantoro, S; Smith, I; Jayakumar, J; Simmons, NB; Vijaykrishna, D; Lohman, DJ; Mendenhall, IH	Detection of Tioman Virus in Pteropus vampyrus Near Flores, Indonesia	viruses	2021	pteropodinae	pteropus	vampyrus	NA	NA	NA	lung	1	0		single	cross-sectional	PCR	hemi-nested PCR	L	tissue	NA	indonesia	sumbawa	NA			NA	NA	2012	NA	2014	NA	NA
Tsang, SM; Low, DHW; Wiantoro, S; Smith, I; Jayakumar, J; Simmons, NB; Vijaykrishna, D; Lohman, DJ; Mendenhall, IH	Detection of Tioman Virus in Pteropus vampyrus Near Flores, Indonesia	viruses	2021	pteropodinae	pteropus	vampyrus	NA	NA	NA	oral	1	0		single	cross-sectional	PCR	hemi-nested PCR	L	swab	NA	indonesia	sumbawa	NA			NA	NA	2012	NA	2014	NA	NA
Tsang, SM; Low, DHW; Wiantoro, S; Smith, I; Jayakumar, J; Simmons, NB; Vijaykrishna, D; Lohman, DJ; Mendenhall, IH	Detection of Tioman Virus in Pteropus vampyrus Near Flores, Indonesia	viruses	2021	pteropodinae	pteropus	vampyrus	NA	NA	NA	rectum	1	0		single	cross-sectional	PCR	hemi-nested PCR	L	swab	NA	indonesia	sumbawa	NA			NA	NA	2012	NA	2014	NA	NA
Tsang, SM; Low, DHW; Wiantoro, S; Smith, I; Jayakumar, J; Simmons, NB; Vijaykrishna, D; Lohman, DJ; Mendenhall, IH	Detection of Tioman Virus in Pteropus vampyrus Near Flores, Indonesia	viruses	2021	pteropodinae	pteropus	vampyrus	NA	NA	NA	small intestine	1	0		single	cross-sectional	PCR	hemi-nested PCR	L	tissue	NA	indonesia	sumbawa	NA			NA	NA	2012	NA	2014	NA	NA
Tsang, SM; Low, DHW; Wiantoro, S; Smith, I; Jayakumar, J; Simmons, NB; Vijaykrishna, D; Lohman, DJ; Mendenhall, IH	Detection of Tioman Virus in Pteropus vampyrus Near Flores, Indonesia	viruses	2021	rousettinae	rousettus	amplexicaudatus	NA	NA	NA	liver	1	0		single	cross-sectional	PCR	hemi-nested PCR	L	tissue	NA	indonesia	maluku	seram			NA	NA	2012	NA	2014	NA	NA
Tsang, SM; Low, DHW; Wiantoro, S; Smith, I; Jayakumar, J; Simmons, NB; Vijaykrishna, D; Lohman, DJ; Mendenhall, IH	Detection of Tioman Virus in Pteropus vampyrus Near Flores, Indonesia	viruses	2021	rousettinae	rousettus	amplexicaudatus	NA	NA	NA	oral	1	0		single	cross-sectional	PCR	hemi-nested PCR	L	swab	NA	indonesia	maluku	seram			NA	NA	2012	NA	2014	NA	NA
Tsang, SM; Low, DHW; Wiantoro, S; Smith, I; Jayakumar, J; Simmons, NB; Vijaykrishna, D; Lohman, DJ; Mendenhall, IH	Detection of Tioman Virus in Pteropus vampyrus Near Flores, Indonesia	viruses	2021	rousettinae	rousettus	amplexicaudatus	NA	NA	NA	rectum	1	0		single	cross-sectional	PCR	hemi-nested PCR	L	swab	NA	indonesia	maluku	seram			NA	NA	2012	NA	2014	NA	NA
Tsang, SM; Low, DHW; Wiantoro, S; Smith, I; Jayakumar, J; Simmons, NB; Vijaykrishna, D; Lohman, DJ; Mendenhall, IH	Detection of Tioman Virus in Pteropus vampyrus Near Flores, Indonesia	viruses	2021	rousettinae	rousettus	celebensis	NA	NA	NA	liver	1	0		single	cross-sectional	PCR	hemi-nested PCR	L	tissue	NA	indonesia	central sulawesi	NA			NA	NA	2012	NA	2014	NA	NA
Tsang, SM; Low, DHW; Wiantoro, S; Smith, I; Jayakumar, J; Simmons, NB; Vijaykrishna, D; Lohman, DJ; Mendenhall, IH	Detection of Tioman Virus in Pteropus vampyrus Near Flores, Indonesia	viruses	2021	rousettinae	rousettus	linduensis	NA	NA	NA	liver	1	0		single	cross-sectional	PCR	hemi-nested PCR	L	tissue	NA	indonesia	central sulawesi	NA			NA	NA	2012	NA	2014	NA	NA
Tsang, SM; Low, DHW; Wiantoro, S; Smith, I; Jayakumar, J; Simmons, NB; Vijaykrishna, D; Lohman, DJ; Mendenhall, IH	Detection of Tioman Virus in Pteropus vampyrus Near Flores, Indonesia	viruses	2021	rousettinae	rousettus	sp.	NA	NA	NA	liver	3	0		single	cross-sectional	PCR	hemi-nested PCR	L	tissue	NA	indonesia	central sulawesi	NA			NA	NA	2012	NA	2014	NA	NA
Tsang, SM; Low, DHW; Wiantoro, S; Smith, I; Jayakumar, J; Simmons, NB; Vijaykrishna, D; Lohman, DJ; Mendenhall, IH	Detection of Tioman Virus in Pteropus vampyrus Near Flores, Indonesia	viruses	2021	rousettinae	rousettus	sp.	NA	NA	NA	rectum	2	0		single	cross-sectional	PCR	hemi-nested PCR	L	swab	NA	indonesia	central sulawesi	NA			NA	NA	2012	NA	2014	NA	NA
Tsang, SM; Low, DHW; Wiantoro, S; Smith, I; Jayakumar, J; Simmons, NB; Vijaykrishna, D; Lohman, DJ; Mendenhall, IH	Detection of Tioman Virus in Pteropus vampyrus Near Flores, Indonesia	viruses	2021	macroglossusinae	syconycteris	australis	NA	NA	NA	liver	2	0		single	cross-sectional	PCR	hemi-nested PCR	L	tissue	NA	indonesia	maluku	seram			NA	NA	2012	NA	2014	NA	NA
Tsang, SM; Low, DHW; Wiantoro, S; Smith, I; Jayakumar, J; Simmons, NB; Vijaykrishna, D; Lohman, DJ; Mendenhall, IH	Detection of Tioman Virus in Pteropus vampyrus Near Flores, Indonesia	viruses	2021	macroglossusinae	syconycteris	australis	NA	NA	NA	oral	2	0		single	cross-sectional	PCR	hemi-nested PCR	L	swab	NA	indonesia	maluku	seram			NA	NA	2012	NA	2014	NA	NA
Tsang, SM; Low, DHW; Wiantoro, S; Smith, I; Jayakumar, J; Simmons, NB; Vijaykrishna, D; Lohman, DJ; Mendenhall, IH	Detection of Tioman Virus in Pteropus vampyrus Near Flores, Indonesia	viruses	2021	macroglossusinae	syconycteris	australis	NA	NA	NA	rectum	2	0		single	cross-sectional	PCR	hemi-nested PCR	L	swab	NA	indonesia	maluku	seram			NA	NA	2012	NA	2014	NA	NA
Tsang, SM; Low, DHW; Wiantoro, S; Smith, I; Jayakumar, J; Simmons, NB; Vijaykrishna, D; Lohman, DJ; Mendenhall, IH	Detection of Tioman Virus in Pteropus vampyrus Near Flores, Indonesia	viruses	2021	pteropodinae	pteropus	alecto	NA	NA	NA	kidney, liver, lung	1	0		pooled	cross-sectional	PCR	NGS	NA	tissue	NA	indonesia	central sulawesi	tomoli			NA	NA	2012	NA	2014	NA	NA	11 tissues pooled from seven bats
Tsang, SM; Low, DHW; Wiantoro, S; Smith, I; Jayakumar, J; Simmons, NB; Vijaykrishna, D; Lohman, DJ; Mendenhall, IH	Detection of Tioman Virus in Pteropus vampyrus Near Flores, Indonesia	viruses	2021	pteropodinae	acerodon	celebensis	NA	NA	NA	kidney, liver, lung	1	0		pooled	cross-sectional	PCR	NGS	NA	tissue	NA	indonesia	central sulawesi	tomoli			NA	NA	2012	NA	2014	NA	NA	six tissues pooled from six bats
Tsang, SM; Low, DHW; Wiantoro, S; Smith, I; Jayakumar, J; Simmons, NB; Vijaykrishna, D; Lohman, DJ; Mendenhall, IH	Detection of Tioman Virus in Pteropus vampyrus Near Flores, Indonesia	viruses	2021	pteropodinae	acerodon	celebensis	NA	NA	NA	kidney, liver, lung	1	0		pooled	cross-sectional	PCR	NGS	NA	tissue	NA	indonesia	north sulawesi	iloponu			NA	NA	2012	NA	2014	NA	NA	six tissues pooled from four bats
Tsang, SM; Low, DHW; Wiantoro, S; Smith, I; Jayakumar, J; Simmons, NB; Vijaykrishna, D; Lohman, DJ; Mendenhall, IH	Detection of Tioman Virus in Pteropus vampyrus Near Flores, Indonesia	viruses	2021	pteropodinae	pteropus	vampyrus	NA	NA	NA	kidney, liver, lung	1	0		pooled	cross-sectional	PCR	NGS	NA	tissue	NA	indonesia	west java	situ lengkong			NA	NA	2012	NA	2014	NA	NA	seven tissues pooled from four bats
Tsang, SM; Low, DHW; Wiantoro, S; Smith, I; Jayakumar, J; Simmons, NB; Vijaykrishna, D; Lohman, DJ; Mendenhall, IH	Detection of Tioman Virus in Pteropus vampyrus Near Flores, Indonesia	viruses	2021	pteropodinae	pteropus	hypomelanus	NA	NA	NA	kidney, liver, lung	1	0		pooled	cross-sectional	PCR	NGS	NA	tissue	NA	indonesia	madura island	NA			NA	NA	2012	NA	2014	NA	NA	six tissues pooled from two bats
Tsang, SM; Low, DHW; Wiantoro, S; Smith, I; Jayakumar, J; Simmons, NB; Vijaykrishna, D; Lohman, DJ; Mendenhall, IH	Detection of Tioman Virus in Pteropus vampyrus Near Flores, Indonesia	viruses	2021	pteropodinae	pteropus	vampyrus	NA	NA	NA	kidney, liver, lung	1	0		pooled	cross-sectional	PCR	NGS	NA	tissue	NA	indonesia	east java	tuban			NA	NA	2012	NA	2014	NA	NA	six tissues pooled from two bats
Tsang, SM; Low, DHW; Wiantoro, S; Smith, I; Jayakumar, J; Simmons, NB; Vijaykrishna, D; Lohman, DJ; Mendenhall, IH	Detection of Tioman Virus in Pteropus vampyrus Near Flores, Indonesia	viruses	2021	pteropodinae	pteropus	chrysoproctus	NA	NA	NA	kidney, liver, lung	1	0		pooled	cross-sectional	PCR	NGS	NA	tissue	NA	indonesia	maluku	sawai, seram			NA	NA	2012	NA	2014	NA	NA	12 tissues pooled from four bats
Tsang, SM; Low, DHW; Wiantoro, S; Smith, I; Jayakumar, J; Simmons, NB; Vijaykrishna, D; Lohman, DJ; Mendenhall, IH	Detection of Tioman Virus in Pteropus vampyrus Near Flores, Indonesia	viruses	2021	pteropodinae	pteropus	temminckii	NA	NA	NA	kidney, liver, lung	1	0		pooled	cross-sectional	PCR	NGS	NA	tissue	NA	indonesia	maluku	mosso, seram			NA	NA	2012	NA	2014	NA	NA	two tissues pooled from one bat
Tsang, SM; Low, DHW; Wiantoro, S; Smith, I; Jayakumar, J; Simmons, NB; Vijaykrishna, D; Lohman, DJ; Mendenhall, IH	Detection of Tioman Virus in Pteropus vampyrus Near Flores, Indonesia	viruses	2021	pteropodinae	pteropus	temminckii	NA	NA	NA	kidney, liver, lung	1	0		pooled	cross-sectional	PCR	NGS	NA	tissue	NA	indonesia	maluku	pulau marsegu, seram			NA	NA	2012	NA	2014	NA	NA	six tissues pooled from two bats
Tsang, SM; Low, DHW; Wiantoro, S; Smith, I; Jayakumar, J; Simmons, NB; Vijaykrishna, D; Lohman, DJ; Mendenhall, IH	Detection of Tioman Virus in Pteropus vampyrus Near Flores, Indonesia	viruses	2021	pteropodinae	pteropus	ocularis	NA	NA	NA	kidney, liver, lung	1	0		pooled	cross-sectional	PCR	NGS	NA	tissue	NA	indonesia	maluku	pulau marsegu, seram			NA	NA	2012	NA	2014	NA	NA	three tissues pooled from one bat
Tsang, SM; Low, DHW; Wiantoro, S; Smith, I; Jayakumar, J; Simmons, NB; Vijaykrishna, D; Lohman, DJ; Mendenhall, IH	Detection of Tioman Virus in Pteropus vampyrus Near Flores, Indonesia	viruses	2021	pteropodinae	pteropus	vampyrus	NA	NA	NA	kidney, liver, lung	1	0		pooled	cross-sectional	PCR	NGS	NA	tissue	NA	indonesia	west kalimantan	pematang gadung			NA	NA	2012	NA	2014	NA	NA	six tissues pooled from two bats
Tsang, SM; Low, DHW; Wiantoro, S; Smith, I; Jayakumar, J; Simmons, NB; Vijaykrishna, D; Lohman, DJ; Mendenhall, IH	Detection of Tioman Virus in Pteropus vampyrus Near Flores, Indonesia	viruses	2021	pteropodinae	pteropus	vampyrus	NA	NA	NA	kidney, liver, lung	1	0		pooled	cross-sectional	PCR	NGS	NA	tissue	NA	indonesia	bengkulu	NA			NA	NA	2012	NA	2014	NA	NA	six tissues pooled from two bats
Tsang, SM; Low, DHW; Wiantoro, S; Smith, I; Jayakumar, J; Simmons, NB; Vijaykrishna, D; Lohman, DJ; Mendenhall, IH	Detection of Tioman Virus in Pteropus vampyrus Near Flores, Indonesia	viruses	2021	pteropodinae	pteropus	vampyrus	rubulavirinae	pararubulavirus	tioman virus	kidney, liver, lung	1	1		pooled	cross-sectional	PCR	NGS	NA	tissue	NA	indonesia	flores	nanggamese			NA	NA	2012	NA	2014	NA	NA	three tissues pooled from one bat
Tsang, SM; Low, DHW; Wiantoro, S; Smith, I; Jayakumar, J; Simmons, NB; Vijaykrishna, D; Lohman, DJ; Mendenhall, IH	Detection of Tioman Virus in Pteropus vampyrus Near Flores, Indonesia	viruses	2021	pteropodinae	pteropus	vampyrus	NA	NA	NA	kidney, liver, lung	1	0		pooled	cross-sectional	PCR	NGS	NA	tissue	NA	indonesia	flores	nanggamese			NA	NA	2012	NA	2014	NA	NA	three tissues pooled from one bat
Tsang, SM; Low, DHW; Wiantoro, S; Smith, I; Jayakumar, J; Simmons, NB; Vijaykrishna, D; Lohman, DJ; Mendenhall, IH	Detection of Tioman Virus in Pteropus vampyrus Near Flores, Indonesia	viruses	2021	pteropodinae	pteropus	vampyrus	NA	NA	NA	kidney, liver, lung	1	0		pooled	cross-sectional	PCR	NGS	NA	tissue	NA	indonesia	sumbawa	satonda island			NA	NA	2012	NA	2014	NA	NA	three tissues pooled from one bat
Tsang, SM; Low, DHW; Wiantoro, S; Smith, I; Jayakumar, J; Simmons, NB; Vijaykrishna, D; Lohman, DJ; Mendenhall, IH	Detection of Tioman Virus in Pteropus vampyrus Near Flores, Indonesia	viruses	2021	pteropodinae	acerodon	mackloti	NA	NA	NA	kidney, liver, lung	1	0		pooled	cross-sectional	PCR	NGS	NA	tissue	NA	indonesia	lombok	sesaot			NA	NA	2012	NA	2014	NA	NA	six tissues pooled from two bats
Tsang, SM; Low, DHW; Wiantoro, S; Smith, I; Jayakumar, J; Simmons, NB; Vijaykrishna, D; Lohman, DJ; Mendenhall, IH	Detection of Tioman Virus in Pteropus vampyrus Near Flores, Indonesia	viruses	2021	pteropodinae	pteropus	lombocensis	NA	NA	NA	kidney, liver, lung	1	0		pooled	cross-sectional	PCR	NGS	NA	tissue	NA	indonesia	lombok	semilir			NA	NA	2012	NA	2014	NA	NA	three tissues pooled from one bat
Peel, AJ; Baker, KS; Hayman, DTS; Suu-Ire, R; Breed, AC; Gembu, GC; Lembo, T; Fernandez-Loras, A; Sargan, DR; Fooks, AR; Cunningham, AA; Wood, JLN	Bat trait, genetic and pathogen data from large-scale investigations of African fruit bats, Eidolon helvum	scientific data	2016	eidolinae	eidolon	helvum	orthoparamyxovirinae	henipavirus	nipah virus	blood or serum	1486	803		single	cross-sectional	serology	luminex assay	NiV sG	blood	NA	ghana	accra	military hospital	5.5882	-0.18239	NA	NA	2007	january	2010	october	NA
Peel, AJ; Baker, KS; Hayman, DTS; Suu-Ire, R; Breed, AC; Gembu, GC; Lembo, T; Fernandez-Loras, A; Sargan, DR; Fooks, AR; Cunningham, AA; Wood, JLN	Bat trait, genetic and pathogen data from large-scale investigations of African fruit bats, Eidolon helvum	scientific data	2016	eidolinae	eidolon	helvum	orthoparamyxovirinae	henipavirus	nipah virus	blood or serum	65	40		single	cross-sectional	serology	luminex assay	NiV sG	blood	NA	tanzania	dar es salaam	78 lugalo road	-6.80135	39.28302	2010	august	NA	NA	NA	NA	NA
Peel, AJ; Baker, KS; Hayman, DTS; Suu-Ire, R; Breed, AC; Gembu, GC; Lembo, T; Fernandez-Loras, A; Sargan, DR; Fooks, AR; Cunningham, AA; Wood, JLN	Bat trait, genetic and pathogen data from large-scale investigations of African fruit bats, Eidolon helvum	scientific data	2016	eidolinae	eidolon	helvum	orthoparamyxovirinae	henipavirus	nipah virus	blood or serum	74	35		single	cross-sectional	serology	luminex assay	NiV sG	blood	NA	equatorial guinea	annobon	adjo-olong gai (mabana)	-1.45918	5.6453	2010	may	NA	NA	NA	NA	NA
Peel, AJ; Baker, KS; Hayman, DTS; Suu-Ire, R; Breed, AC; Gembu, GC; Lembo, T; Fernandez-Loras, A; Sargan, DR; Fooks, AR; Cunningham, AA; Wood, JLN	Bat trait, genetic and pathogen data from large-scale investigations of African fruit bats, Eidolon helvum	scientific data	2016	eidolinae	eidolon	helvum	orthoparamyxovirinae	henipavirus	nipah virus	blood or serum	5	4		single	cross-sectional	serology	luminex assay	NiV sG	blood	NA	sao tome and principe	sao tome	binda	0.23873	6.4815	2010	april	NA	NA	NA	NA	NA
Peel, AJ; Baker, KS; Hayman, DTS; Suu-Ire, R; Breed, AC; Gembu, GC; Lembo, T; Fernandez-Loras, A; Sargan, DR; Fooks, AR; Cunningham, AA; Wood, JLN	Bat trait, genetic and pathogen data from large-scale investigations of African fruit bats, Eidolon helvum	scientific data	2016	eidolinae	eidolon	helvum	orthoparamyxovirinae	henipavirus	nipah virus	blood or serum	1	1		single	cross-sectional	serology	luminex assay	NiV sG	blood	NA	uganda	jinja	bridge rd	0.42669	33.20086	2009	september	NA	NA	NA	NA	NA
Peel, AJ; Baker, KS; Hayman, DTS; Suu-Ire, R; Breed, AC; Gembu, GC; Lembo, T; Fernandez-Loras, A; Sargan, DR; Fooks, AR; Cunningham, AA; Wood, JLN	Bat trait, genetic and pathogen data from large-scale investigations of African fruit bats, Eidolon helvum	scientific data	2016	eidolinae	eidolon	helvum	orthoparamyxovirinae	henipavirus	nipah virus	blood or serum	6	4		single	cross-sectional	serology	luminex assay	NiV sG	blood	NA	sao tome and principe	sao tome	canecao	0.34063	6.56286	2010	march	NA	NA	NA	NA	NA
Peel, AJ; Baker, KS; Hayman, DTS; Suu-Ire, R; Breed, AC; Gembu, GC; Lembo, T; Fernandez-Loras, A; Sargan, DR; Fooks, AR; Cunningham, AA; Wood, JLN	Bat trait, genetic and pathogen data from large-scale investigations of African fruit bats, Eidolon helvum	scientific data	2016	eidolinae	eidolon	helvum	orthoparamyxovirinae	henipavirus	nipah virus	blood or serum	7	4		single	cross-sectional	serology	luminex assay	NiV sG	blood	NA	sao tome and principe	sao tome	cruzeiro	0.28612	6.67806	2010	march	NA	NA	NA	NA	NA
Peel, AJ; Baker, KS; Hayman, DTS; Suu-Ire, R; Breed, AC; Gembu, GC; Lembo, T; Fernandez-Loras, A; Sargan, DR; Fooks, AR; Cunningham, AA; Wood, JLN	Bat trait, genetic and pathogen data from large-scale investigations of African fruit bats, Eidolon helvum	scientific data	2016	eidolinae	eidolon	helvum	orthoparamyxovirinae	henipavirus	nipah virus	blood or serum	3	3		single	cross-sectional	serology	luminex assay	NiV sG	blood	NA	equatorial guinea	bioko	hess (malabo)	3.74708	8.77013	2010	may	NA	NA	NA	NA	NA
Peel, AJ; Baker, KS; Hayman, DTS; Suu-Ire, R; Breed, AC; Gembu, GC; Lembo, T; Fernandez-Loras, A; Sargan, DR; Fooks, AR; Cunningham, AA; Wood, JLN	Bat trait, genetic and pathogen data from large-scale investigations of African fruit bats, Eidolon helvum	scientific data	2016	eidolinae	eidolon	helvum	orthoparamyxovirinae	henipavirus	nipah virus	blood or serum	12	9		single	cross-sectional	serology	luminex assay	NiV sG	blood	NA	sao tome and principe	sao tome	ilheu jale	0.047848	6.50526	2010	april	NA	NA	NA	NA	NA
Peel, AJ; Baker, KS; Hayman, DTS; Suu-Ire, R; Breed, AC; Gembu, GC; Lembo, T; Fernandez-Loras, A; Sargan, DR; Fooks, AR; Cunningham, AA; Wood, JLN	Bat trait, genetic and pathogen data from large-scale investigations of African fruit bats, Eidolon helvum	scientific data	2016	eidolinae	eidolon	helvum	orthoparamyxovirinae	henipavirus	nipah virus	blood or serum	56	29		single	cross-sectional	serology	luminex assay	NiV sG	blood	NA	ghana	kumasi	kumasi zoo	6.70002	-1.62493	NA	NA	2008	april	2009	march	NA
Peel, AJ; Baker, KS; Hayman, DTS; Suu-Ire, R; Breed, AC; Gembu, GC; Lembo, T; Fernandez-Loras, A; Sargan, DR; Fooks, AR; Cunningham, AA; Wood, JLN	Bat trait, genetic and pathogen data from large-scale investigations of African fruit bats, Eidolon helvum	scientific data	2016	eidolinae	eidolon	helvum	orthoparamyxovirinae	henipavirus	nipah virus	blood or serum	10	5		single	cross-sectional	serology	luminex assay	NiV sG	blood	NA	sao tome and principe	sao tome	lama porco	0.02226	6.51663	2010	april	NA	NA	NA	NA	NA
Peel, AJ; Baker, KS; Hayman, DTS; Suu-Ire, R; Breed, AC; Gembu, GC; Lembo, T; Fernandez-Loras, A; Sargan, DR; Fooks, AR; Cunningham, AA; Wood, JLN	Bat trait, genetic and pathogen data from large-scale investigations of African fruit bats, Eidolon helvum	scientific data	2016	eidolinae	eidolon	helvum	orthoparamyxovirinae	henipavirus	nipah virus	blood or serum	54	33		single	cross-sectional	serology	luminex assay	NiV sG	blood	NA	tanzania	dar es salaam	lugalo road	-6.80134	39.28249	2009	NA	NA	august	NA	september	NA
Peel, AJ; Baker, KS; Hayman, DTS; Suu-Ire, R; Breed, AC; Gembu, GC; Lembo, T; Fernandez-Loras, A; Sargan, DR; Fooks, AR; Cunningham, AA; Wood, JLN	Bat trait, genetic and pathogen data from large-scale investigations of African fruit bats, Eidolon helvum	scientific data	2016	eidolinae	eidolon	helvum	orthoparamyxovirinae	henipavirus	nipah virus	blood or serum	1	0		single	cross-sectional	serology	luminex assay	NiV sG	blood	NA	sao tome and principe	principe	micoto	1.68023	7.3895	2010	april	NA	NA	NA	NA	NA
Peel, AJ; Baker, KS; Hayman, DTS; Suu-Ire, R; Breed, AC; Gembu, GC; Lembo, T; Fernandez-Loras, A; Sargan, DR; Fooks, AR; Cunningham, AA; Wood, JLN	Bat trait, genetic and pathogen data from large-scale investigations of African fruit bats, Eidolon helvum	scientific data	2016	eidolinae	eidolon	helvum	orthoparamyxovirinae	henipavirus	nipah virus	blood or serum	102	63		single	cross-sectional	serology	luminex assay	NiV sG	blood	NA	equatorial guinea	bioko	new spanish embassy (malabo)	3.75211	8.7723	2010	may	NA	NA	NA	NA	NA
Peel, AJ; Baker, KS; Hayman, DTS; Suu-Ire, R; Breed, AC; Gembu, GC; Lembo, T; Fernandez-Loras, A; Sargan, DR; Fooks, AR; Cunningham, AA; Wood, JLN	Bat trait, genetic and pathogen data from large-scale investigations of African fruit bats, Eidolon helvum	scientific data	2016	eidolinae	eidolon	helvum	orthoparamyxovirinae	henipavirus	nipah virus	blood or serum	61	32		single	cross-sectional	serology	luminex assay	NiV sG	blood	NA	sao tome and principe	principe	novo	1.58971	7.3373	2010	april	NA	NA	NA	NA	NA
Peel, AJ; Baker, KS; Hayman, DTS; Suu-Ire, R; Breed, AC; Gembu, GC; Lembo, T; Fernandez-Loras, A; Sargan, DR; Fooks, AR; Cunningham, AA; Wood, JLN	Bat trait, genetic and pathogen data from large-scale investigations of African fruit bats, Eidolon helvum	scientific data	2016	eidolinae	eidolon	helvum	orthoparamyxovirinae	henipavirus	nipah virus	blood or serum	126	61		single	cross-sectional	serology	luminex assay	NiV sG	blood	NA	tanzania	morogoro	nuunge court	-6.82331	37.66622	NA	NA	2009	september	2010	august	NA
Peel, AJ; Baker, KS; Hayman, DTS; Suu-Ire, R; Breed, AC; Gembu, GC; Lembo, T; Fernandez-Loras, A; Sargan, DR; Fooks, AR; Cunningham, AA; Wood, JLN	Bat trait, genetic and pathogen data from large-scale investigations of African fruit bats, Eidolon helvum	scientific data	2016	eidolinae	eidolon	helvum	orthoparamyxovirinae	henipavirus	nipah virus	blood or serum	3	1		single	cross-sectional	serology	luminex assay	NiV sG	blood	NA	tanzania	dar es salaam	ocean road	-6.7999	39.28512	2009	NA	NA	august	NA	september	NA
Peel, AJ; Baker, KS; Hayman, DTS; Suu-Ire, R; Breed, AC; Gembu, GC; Lembo, T; Fernandez-Loras, A; Sargan, DR; Fooks, AR; Cunningham, AA; Wood, JLN	Bat trait, genetic and pathogen data from large-scale investigations of African fruit bats, Eidolon helvum	scientific data	2016	eidolinae	eidolon	helvum	orthoparamyxovirinae	henipavirus	nipah virus	blood or serum	1	0		single	cross-sectional	serology	luminex assay	NiV sG	blood	NA	zambia	kasanka national park	other side of swamp	-12.58862	30.24623	2008	december	NA	NA	NA	NA	NA
Peel, AJ; Baker, KS; Hayman, DTS; Suu-Ire, R; Breed, AC; Gembu, GC; Lembo, T; Fernandez-Loras, A; Sargan, DR; Fooks, AR; Cunningham, AA; Wood, JLN	Bat trait, genetic and pathogen data from large-scale investigations of African fruit bats, Eidolon helvum	scientific data	2016	eidolinae	eidolon	helvum	orthoparamyxovirinae	henipavirus	nipah virus	blood or serum	49	31		single	cross-sectional	serology	luminex assay	NiV sG	blood	NA	equatorial guinea	annobon	palia	-1.41808	5.62104	2011	NA	NA	october	NA	november	NA
Peel, AJ; Baker, KS; Hayman, DTS; Suu-Ire, R; Breed, AC; Gembu, GC; Lembo, T; Fernandez-Loras, A; Sargan, DR; Fooks, AR; Cunningham, AA; Wood, JLN	Bat trait, genetic and pathogen data from large-scale investigations of African fruit bats, Eidolon helvum	scientific data	2016	eidolinae	eidolon	helvum	orthoparamyxovirinae	henipavirus	nipah virus	blood or serum	34	20		single	cross-sectional	serology	luminex assay	NiV sG	blood	NA	sao tome and principe	sao tome	ponta baleia	0.04298	6.54426	2010	NA	NA	march	NA	april	NA
Peel, AJ; Baker, KS; Hayman, DTS; Suu-Ire, R; Breed, AC; Gembu, GC; Lembo, T; Fernandez-Loras, A; Sargan, DR; Fooks, AR; Cunningham, AA; Wood, JLN	Bat trait, genetic and pathogen data from large-scale investigations of African fruit bats, Eidolon helvum	scientific data	2016	eidolinae	eidolon	helvum	orthoparamyxovirinae	henipavirus	nipah virus	blood or serum	23	14		single	cross-sectional	serology	luminex assay	NiV sG	blood	NA	sao tome and principe	sao tome	porto alegre	0.02887	6.53198	2010	NA	NA	march	NA	april	NA
Peel, AJ; Baker, KS; Hayman, DTS; Suu-Ire, R; Breed, AC; Gembu, GC; Lembo, T; Fernandez-Loras, A; Sargan, DR; Fooks, AR; Cunningham, AA; Wood, JLN	Bat trait, genetic and pathogen data from large-scale investigations of African fruit bats, Eidolon helvum	scientific data	2016	eidolinae	eidolon	helvum	orthoparamyxovirinae	henipavirus	nipah virus	blood or serum	16	6		single	cross-sectional	serology	luminex assay	NiV sG	blood	NA	malawi	blantyre	river	-15.78841	35.01051	2008	december	NA	NA	NA	NA	NA
Peel, AJ; Baker, KS; Hayman, DTS; Suu-Ire, R; Breed, AC; Gembu, GC; Lembo, T; Fernandez-Loras, A; Sargan, DR; Fooks, AR; Cunningham, AA; Wood, JLN	Bat trait, genetic and pathogen data from large-scale investigations of African fruit bats, Eidolon helvum	scientific data	2016	eidolinae	eidolon	helvum	orthoparamyxovirinae	henipavirus	nipah virus	blood or serum	1	1		single	cross-sectional	serology	luminex assay	NiV sG	blood	NA	sao tome and principe	sao tome	roca nova	0.25232	6.67064	2010	march	NA	NA	NA	NA	NA
Peel, AJ; Baker, KS; Hayman, DTS; Suu-Ire, R; Breed, AC; Gembu, GC; Lembo, T; Fernandez-Loras, A; Sargan, DR; Fooks, AR; Cunningham, AA; Wood, JLN	Bat trait, genetic and pathogen data from large-scale investigations of African fruit bats, Eidolon helvum	scientific data	2016	eidolinae	eidolon	helvum	orthoparamyxovirinae	henipavirus	nipah virus	blood or serum	5	5		single	cross-sectional	serology	luminex assay	NiV sG	blood	NA	uganda	kampala	rubaga	0.30305	32.55412	2009	october	NA	NA	NA	NA	NA
Peel, AJ; Baker, KS; Hayman, DTS; Suu-Ire, R; Breed, AC; Gembu, GC; Lembo, T; Fernandez-Loras, A; Sargan, DR; Fooks, AR; Cunningham, AA; Wood, JLN	Bat trait, genetic and pathogen data from large-scale investigations of African fruit bats, Eidolon helvum	scientific data	2016	eidolinae	eidolon	helvum	orthoparamyxovirinae	henipavirus	nipah virus	blood or serum	5	4		single	cross-sectional	serology	luminex assay	NiV sG	blood	NA	zambia	kasanka national park	small hide 1	-12.58731	30.24568	2008	december	NA	NA	NA	NA	NA
Peel, AJ; Baker, KS; Hayman, DTS; Suu-Ire, R; Breed, AC; Gembu, GC; Lembo, T; Fernandez-Loras, A; Sargan, DR; Fooks, AR; Cunningham, AA; Wood, JLN	Bat trait, genetic and pathogen data from large-scale investigations of African fruit bats, Eidolon helvum	scientific data	2016	eidolinae	eidolon	helvum	orthoparamyxovirinae	henipavirus	nipah virus	blood or serum	6	3		single	cross-sectional	serology	luminex assay	NiV sG	blood	NA	zambia	kasanka national park	small hide 2-3	-12.58862	30.24623	2008	december	NA	NA	NA	NA	NA
Peel, AJ; Baker, KS; Hayman, DTS; Suu-Ire, R; Breed, AC; Gembu, GC; Lembo, T; Fernandez-Loras, A; Sargan, DR; Fooks, AR; Cunningham, AA; Wood, JLN	Bat trait, genetic and pathogen data from large-scale investigations of African fruit bats, Eidolon helvum	scientific data	2016	eidolinae	eidolon	helvum	orthoparamyxovirinae	henipavirus	nipah virus	blood or serum	95	38		single	cross-sectional	serology	luminex assay	NiV sG	blood	NA	ghana	tanoboase	tano sacred grove	7.64658	-1.8824	NA	NA	2008	april	2009	april	NA
Peel, AJ; Baker, KS; Hayman, DTS; Suu-Ire, R; Breed, AC; Gembu, GC; Lembo, T; Fernandez-Loras, A; Sargan, DR; Fooks, AR; Cunningham, AA; Wood, JLN	Bat trait, genetic and pathogen data from large-scale investigations of African fruit bats, Eidolon helvum	scientific data	2016	eidolinae	eidolon	helvum	orthoparamyxovirinae	henipavirus	nipah virus	blood or serum	1	1		single	cross-sectional	serology	luminex assay	NiV sG	blood	NA	uganda	jinja	triangle hotel	0.41581	33.20388	2009	september	NA	NA	NA	NA	NA
Peel, AJ; Baker, KS; Hayman, DTS; Suu-Ire, R; Breed, AC; Gembu, GC; Lembo, T; Fernandez-Loras, A; Sargan, DR; Fooks, AR; Cunningham, AA; Wood, JLN	Bat trait, genetic and pathogen data from large-scale investigations of African fruit bats, Eidolon helvum	scientific data	2016	eidolinae	eidolon	helvum	rubulavirinae	pararubulavirus	achimota virus 1	blood or serum	157	40		single	cross-sectional	serology	virus neutralization test	NA	blood	NA	ghana	accra	military hospital	5.5882	-0.18239	NA	NA	2007	january	2010	september	NA	results previously reported in Baker et al. 2013
Peel, AJ; Baker, KS; Hayman, DTS; Suu-Ire, R; Breed, AC; Gembu, GC; Lembo, T; Fernandez-Loras, A; Sargan, DR; Fooks, AR; Cunningham, AA; Wood, JLN	Bat trait, genetic and pathogen data from large-scale investigations of African fruit bats, Eidolon helvum	scientific data	2016	eidolinae	eidolon	helvum	rubulavirinae	pararubulavirus	achimota virus 1	blood or serum	25	3		single	cross-sectional	serology	virus neutralization test	NA	blood	NA	tanzania	dar es salaam	78 lugalo road	-6.80135	39.28302	2010	august	NA	NA	NA	NA	NA	results previously reported in Baker et al. 2013
Peel, AJ; Baker, KS; Hayman, DTS; Suu-Ire, R; Breed, AC; Gembu, GC; Lembo, T; Fernandez-Loras, A; Sargan, DR; Fooks, AR; Cunningham, AA; Wood, JLN	Bat trait, genetic and pathogen data from large-scale investigations of African fruit bats, Eidolon helvum	scientific data	2016	eidolinae	eidolon	helvum	rubulavirinae	pararubulavirus	achimota virus 1	blood or serum	10	4		single	cross-sectional	serology	virus neutralization test	NA	blood	NA	equatorial guinea	annobon	adjo-olong gai (mabana)	-1.45918	5.6453	2010	may	NA	NA	NA	NA	NA	results previously reported in Baker et al. 2013
Peel, AJ; Baker, KS; Hayman, DTS; Suu-Ire, R; Breed, AC; Gembu, GC; Lembo, T; Fernandez-Loras, A; Sargan, DR; Fooks, AR; Cunningham, AA; Wood, JLN	Bat trait, genetic and pathogen data from large-scale investigations of African fruit bats, Eidolon helvum	scientific data	2016	eidolinae	eidolon	helvum	rubulavirinae	pararubulavirus	achimota virus 1	blood or serum	1	0		single	cross-sectional	serology	virus neutralization test	NA	blood	NA	sao tome and principe	sao tome	binda	0.23873	6.4815	2010	april	NA	NA	NA	NA	NA	results previously reported in Baker et al. 2013
Peel, AJ; Baker, KS; Hayman, DTS; Suu-Ire, R; Breed, AC; Gembu, GC; Lembo, T; Fernandez-Loras, A; Sargan, DR; Fooks, AR; Cunningham, AA; Wood, JLN	Bat trait, genetic and pathogen data from large-scale investigations of African fruit bats, Eidolon helvum	scientific data	2016	eidolinae	eidolon	helvum	rubulavirinae	pararubulavirus	achimota virus 1	blood or serum	2	1		single	cross-sectional	serology	virus neutralization test	NA	blood	NA	sao tome and principe	sao tome	canecao	0.34063	6.56286	2010	march	NA	NA	NA	NA	NA	results previously reported in Baker et al. 2013
Peel, AJ; Baker, KS; Hayman, DTS; Suu-Ire, R; Breed, AC; Gembu, GC; Lembo, T; Fernandez-Loras, A; Sargan, DR; Fooks, AR; Cunningham, AA; Wood, JLN	Bat trait, genetic and pathogen data from large-scale investigations of African fruit bats, Eidolon helvum	scientific data	2016	eidolinae	eidolon	helvum	rubulavirinae	pararubulavirus	achimota virus 1	blood or serum	4	0		single	cross-sectional	serology	virus neutralization test	NA	blood	NA	sao tome and principe	sao tome	cruzeiro	0.28612	6.67806	2010	march	NA	NA	NA	NA	NA	results previously reported in Baker et al. 2013
Peel, AJ; Baker, KS; Hayman, DTS; Suu-Ire, R; Breed, AC; Gembu, GC; Lembo, T; Fernandez-Loras, A; Sargan, DR; Fooks, AR; Cunningham, AA; Wood, JLN	Bat trait, genetic and pathogen data from large-scale investigations of African fruit bats, Eidolon helvum	scientific data	2016	eidolinae	eidolon	helvum	rubulavirinae	pararubulavirus	achimota virus 1	blood or serum	7	3		single	cross-sectional	serology	virus neutralization test	NA	blood	NA	sao tome and principe	sao tome	ilheu jale	0.047848	6.50526	2010	april	NA	NA	NA	NA	NA	results previously reported in Baker et al. 2013
Peel, AJ; Baker, KS; Hayman, DTS; Suu-Ire, R; Breed, AC; Gembu, GC; Lembo, T; Fernandez-Loras, A; Sargan, DR; Fooks, AR; Cunningham, AA; Wood, JLN	Bat trait, genetic and pathogen data from large-scale investigations of African fruit bats, Eidolon helvum	scientific data	2016	eidolinae	eidolon	helvum	rubulavirinae	pararubulavirus	achimota virus 1	blood or serum	5	2		single	cross-sectional	serology	virus neutralization test	NA	blood	NA	sao tome and principe	sao tome	lama porco	0.02226	6.51663	2010	april	NA	NA	NA	NA	NA	results previously reported in Baker et al. 2013
Peel, AJ; Baker, KS; Hayman, DTS; Suu-Ire, R; Breed, AC; Gembu, GC; Lembo, T; Fernandez-Loras, A; Sargan, DR; Fooks, AR; Cunningham, AA; Wood, JLN	Bat trait, genetic and pathogen data from large-scale investigations of African fruit bats, Eidolon helvum	scientific data	2016	eidolinae	eidolon	helvum	rubulavirinae	pararubulavirus	achimota virus 1	blood or serum	21	6		single	cross-sectional	serology	virus neutralization test	NA	blood	NA	sao tome and principe	principe	novo	1.58971	7.3373	2010	april	NA	NA	NA	NA	NA	results previously reported in Baker et al. 2013
Peel, AJ; Baker, KS; Hayman, DTS; Suu-Ire, R; Breed, AC; Gembu, GC; Lembo, T; Fernandez-Loras, A; Sargan, DR; Fooks, AR; Cunningham, AA; Wood, JLN	Bat trait, genetic and pathogen data from large-scale investigations of African fruit bats, Eidolon helvum	scientific data	2016	eidolinae	eidolon	helvum	rubulavirinae	pararubulavirus	achimota virus 1	blood or serum	9	4		single	cross-sectional	serology	virus neutralization test	NA	blood	NA	sao tome and principe	sao tome	ponta baleia	0.04298	6.54426	2010	NA	NA	march	NA	april	NA	results previously reported in Baker et al. 2013
Peel, AJ; Baker, KS; Hayman, DTS; Suu-Ire, R; Breed, AC; Gembu, GC; Lembo, T; Fernandez-Loras, A; Sargan, DR; Fooks, AR; Cunningham, AA; Wood, JLN	Bat trait, genetic and pathogen data from large-scale investigations of African fruit bats, Eidolon helvum	scientific data	2016	eidolinae	eidolon	helvum	rubulavirinae	pararubulavirus	achimota virus 1	blood or serum	2	1		single	cross-sectional	serology	virus neutralization test	NA	blood	NA	sao tome and principe	sao tome	porto alegre	0.02887	6.53198	2010	march	NA	NA	NA	NA	NA	results previously reported in Baker et al. 2013
Peel, AJ; Baker, KS; Hayman, DTS; Suu-Ire, R; Breed, AC; Gembu, GC; Lembo, T; Fernandez-Loras, A; Sargan, DR; Fooks, AR; Cunningham, AA; Wood, JLN	Bat trait, genetic and pathogen data from large-scale investigations of African fruit bats, Eidolon helvum	scientific data	2016	eidolinae	eidolon	helvum	rubulavirinae	pararubulavirus	achimota virus 1	blood or serum	1	0		single	cross-sectional	serology	virus neutralization test	NA	blood	NA	sao tome and principe	sao tome	roca nova	0.25232	6.67064	2010	march	NA	NA	NA	NA	NA	results previously reported in Baker et al. 2013
Peel, AJ; Baker, KS; Hayman, DTS; Suu-Ire, R; Breed, AC; Gembu, GC; Lembo, T; Fernandez-Loras, A; Sargan, DR; Fooks, AR; Cunningham, AA; Wood, JLN	Bat trait, genetic and pathogen data from large-scale investigations of African fruit bats, Eidolon helvum	scientific data	2016	eidolinae	eidolon	helvum	rubulavirinae	pararubulavirus	achimota virus 2	blood or serum	157	33		single	cross-sectional	serology	virus neutralization test	NA	blood	NA	ghana	accra	military hospital	5.5882	-0.18239	NA	NA	2007	january	2010	september	NA	results previously reported in Baker et al. 2013
Peel, AJ; Baker, KS; Hayman, DTS; Suu-Ire, R; Breed, AC; Gembu, GC; Lembo, T; Fernandez-Loras, A; Sargan, DR; Fooks, AR; Cunningham, AA; Wood, JLN	Bat trait, genetic and pathogen data from large-scale investigations of African fruit bats, Eidolon helvum	scientific data	2016	eidolinae	eidolon	helvum	rubulavirinae	pararubulavirus	achimota virus 2	blood or serum	25	2		single	cross-sectional	serology	virus neutralization test	NA	blood	NA	tanzania	dar es salaam	78 lugalo road	-6.80135	39.28302	2010	august	NA	NA	NA	NA	NA	results previously reported in Baker et al. 2013
Peel, AJ; Baker, KS; Hayman, DTS; Suu-Ire, R; Breed, AC; Gembu, GC; Lembo, T; Fernandez-Loras, A; Sargan, DR; Fooks, AR; Cunningham, AA; Wood, JLN	Bat trait, genetic and pathogen data from large-scale investigations of African fruit bats, Eidolon helvum	scientific data	2016	eidolinae	eidolon	helvum	rubulavirinae	pararubulavirus	achimota virus 2	blood or serum	10	0		single	cross-sectional	serology	virus neutralization test	NA	blood	NA	equatorial guinea	annobon	adjo-olong gai (mabana)	-1.45918	5.6453	2010	may	NA	NA	NA	NA	NA	results previously reported in Baker et al. 2013
Peel, AJ; Baker, KS; Hayman, DTS; Suu-Ire, R; Breed, AC; Gembu, GC; Lembo, T; Fernandez-Loras, A; Sargan, DR; Fooks, AR; Cunningham, AA; Wood, JLN	Bat trait, genetic and pathogen data from large-scale investigations of African fruit bats, Eidolon helvum	scientific data	2016	eidolinae	eidolon	helvum	rubulavirinae	pararubulavirus	achimota virus 2	blood or serum	1	0		single	cross-sectional	serology	virus neutralization test	NA	blood	NA	sao tome and principe	sao tome	binda	0.23873	6.4815	2010	april	NA	NA	NA	NA	NA	results previously reported in Baker et al. 2013
Peel, AJ; Baker, KS; Hayman, DTS; Suu-Ire, R; Breed, AC; Gembu, GC; Lembo, T; Fernandez-Loras, A; Sargan, DR; Fooks, AR; Cunningham, AA; Wood, JLN	Bat trait, genetic and pathogen data from large-scale investigations of African fruit bats, Eidolon helvum	scientific data	2016	eidolinae	eidolon	helvum	rubulavirinae	pararubulavirus	achimota virus 2	blood or serum	2	0		single	cross-sectional	serology	virus neutralization test	NA	blood	NA	sao tome and principe	sao tome	canecao	0.34063	6.56286	2010	march	NA	NA	NA	NA	NA	results previously reported in Baker et al. 2013
Peel, AJ; Baker, KS; Hayman, DTS; Suu-Ire, R; Breed, AC; Gembu, GC; Lembo, T; Fernandez-Loras, A; Sargan, DR; Fooks, AR; Cunningham, AA; Wood, JLN	Bat trait, genetic and pathogen data from large-scale investigations of African fruit bats, Eidolon helvum	scientific data	2016	eidolinae	eidolon	helvum	rubulavirinae	pararubulavirus	achimota virus 2	blood or serum	4	0		single	cross-sectional	serology	virus neutralization test	NA	blood	NA	sao tome and principe	sao tome	cruzeiro	0.28612	6.67806	2010	march	NA	NA	NA	NA	NA	results previously reported in Baker et al. 2013
Peel, AJ; Baker, KS; Hayman, DTS; Suu-Ire, R; Breed, AC; Gembu, GC; Lembo, T; Fernandez-Loras, A; Sargan, DR; Fooks, AR; Cunningham, AA; Wood, JLN	Bat trait, genetic and pathogen data from large-scale investigations of African fruit bats, Eidolon helvum	scientific data	2016	eidolinae	eidolon	helvum	rubulavirinae	pararubulavirus	achimota virus 2	blood or serum	7	1		single	cross-sectional	serology	virus neutralization test	NA	blood	NA	sao tome and principe	sao tome	ilheu jale	0.047848	6.50526	2010	april	NA	NA	NA	NA	NA	results previously reported in Baker et al. 2013
Peel, AJ; Baker, KS; Hayman, DTS; Suu-Ire, R; Breed, AC; Gembu, GC; Lembo, T; Fernandez-Loras, A; Sargan, DR; Fooks, AR; Cunningham, AA; Wood, JLN	Bat trait, genetic and pathogen data from large-scale investigations of African fruit bats, Eidolon helvum	scientific data	2016	eidolinae	eidolon	helvum	rubulavirinae	pararubulavirus	achimota virus 2	blood or serum	5	0		single	cross-sectional	serology	virus neutralization test	NA	blood	NA	sao tome and principe	sao tome	lama porco	0.02226	6.51663	2010	april	NA	NA	NA	NA	NA	results previously reported in Baker et al. 2013
Peel, AJ; Baker, KS; Hayman, DTS; Suu-Ire, R; Breed, AC; Gembu, GC; Lembo, T; Fernandez-Loras, A; Sargan, DR; Fooks, AR; Cunningham, AA; Wood, JLN	Bat trait, genetic and pathogen data from large-scale investigations of African fruit bats, Eidolon helvum	scientific data	2016	eidolinae	eidolon	helvum	rubulavirinae	pararubulavirus	achimota virus 2	blood or serum	21	0		single	cross-sectional	serology	virus neutralization test	NA	blood	NA	sao tome and principe	principe	novo	1.58971	7.3373	2010	april	NA	NA	NA	NA	NA	results previously reported in Baker et al. 2013
Peel, AJ; Baker, KS; Hayman, DTS; Suu-Ire, R; Breed, AC; Gembu, GC; Lembo, T; Fernandez-Loras, A; Sargan, DR; Fooks, AR; Cunningham, AA; Wood, JLN	Bat trait, genetic and pathogen data from large-scale investigations of African fruit bats, Eidolon helvum	scientific data	2016	eidolinae	eidolon	helvum	rubulavirinae	pararubulavirus	achimota virus 2	blood or serum	9	0		single	cross-sectional	serology	virus neutralization test	NA	blood	NA	sao tome and principe	sao tome	ponta baleia	0.04298	6.54426	2010	NA	NA	march	NA	april	NA	results previously reported in Baker et al. 2013
Peel, AJ; Baker, KS; Hayman, DTS; Suu-Ire, R; Breed, AC; Gembu, GC; Lembo, T; Fernandez-Loras, A; Sargan, DR; Fooks, AR; Cunningham, AA; Wood, JLN	Bat trait, genetic and pathogen data from large-scale investigations of African fruit bats, Eidolon helvum	scientific data	2016	eidolinae	eidolon	helvum	rubulavirinae	pararubulavirus	achimota virus 2	blood or serum	2	0		single	cross-sectional	serology	virus neutralization test	NA	blood	NA	sao tome and principe	sao tome	porto alegre	0.02887	6.53198	2010	march	NA	NA	NA	NA	NA	results previously reported in Baker et al. 2013
Peel, AJ; Baker, KS; Hayman, DTS; Suu-Ire, R; Breed, AC; Gembu, GC; Lembo, T; Fernandez-Loras, A; Sargan, DR; Fooks, AR; Cunningham, AA; Wood, JLN	Bat trait, genetic and pathogen data from large-scale investigations of African fruit bats, Eidolon helvum	scientific data	2016	eidolinae	eidolon	helvum	rubulavirinae	pararubulavirus	achimota virus 2	blood or serum	1	0		single	cross-sectional	serology	virus neutralization test	NA	blood	NA	sao tome and principe	sao tome	roca nova	0.25232	6.67064	2010	march	NA	NA	NA	NA	NA	results previously reported in Baker et al. 2013
Reynes, JM; Counor, D; Ong, S; Faure, C; Seng, V; Molia, S; Walston, J; Georges-Courbot, MC; Deubel, V; Sarthou, JL	Nipah virus in lyle's flying foxes, Cambodia	emerging infectious diseases	2005	cynopterinae	cynopterus	brachyotis	orthoparamyxovirinae	henipavirus	nipah virus	blood or serum	1	0		single	cross-sectional	serology	ELISA	NA	blood	NA	cambodia	NA	NA			NA	NA	2000	september	2001	may	NA	samples collected from 35 sites across nine provinces
Reynes, JM; Counor, D; Ong, S; Faure, C; Seng, V; Molia, S; Walston, J; Georges-Courbot, MC; Deubel, V; Sarthou, JL	Nipah virus in lyle's flying foxes, Cambodia	emerging infectious diseases	2005	cynopterinae	cynopterus	sphinx	orthoparamyxovirinae	henipavirus	nipah virus	blood or serum	68	0		single	cross-sectional	serology	ELISA	NA	blood	NA	cambodia	NA	NA			NA	NA	2000	september	2001	may	NA	samples collected from 35 sites across nine provinces; 15 negative results confirmed with serum neutralization test
Reynes, JM; Counor, D; Ong, S; Faure, C; Seng, V; Molia, S; Walston, J; Georges-Courbot, MC; Deubel, V; Sarthou, JL	Nipah virus in lyle's flying foxes, Cambodia	emerging infectious diseases	2005	macroglossusinae	macroglossus	sobrinus	orthoparamyxovirinae	henipavirus	nipah virus	blood or serum	1	0		single	cross-sectional	serology	ELISA	NA	blood	NA	cambodia	NA	NA			NA	NA	2000	september	2001	may	NA	samples collected from 35 sites across nine provinces
Reynes, JM; Counor, D; Ong, S; Faure, C; Seng, V; Molia, S; Walston, J; Georges-Courbot, MC; Deubel, V; Sarthou, JL	Nipah virus in lyle's flying foxes, Cambodia	emerging infectious diseases	2005	pteropodinae	pteropus	lylei	orthoparamyxovirinae	henipavirus	nipah virus	blood or serum	458	50		single	cross-sectional	serology	ELISA	NA	blood	NA	cambodia	NA	NA			NA	NA	2000	september	2001	may	NA	samples collected from 35 sites across nine provinces; 41/43 available ELISA-positive samples were positive by serum neutralization test, an additional 6 ELISA-negative samples were positive by serum neutralization test
Reynes, JM; Counor, D; Ong, S; Faure, C; Seng, V; Molia, S; Walston, J; Georges-Courbot, MC; Deubel, V; Sarthou, JL	Nipah virus in lyle's flying foxes, Cambodia	emerging infectious diseases	2005	rousettinae	rousettus	leschenaultii	orthoparamyxovirinae	henipavirus	nipah virus	blood or serum	15	0		single	cross-sectional	serology	ELISA	NA	blood	NA	cambodia	NA	NA			NA	NA	2000	september	2001	may	NA	samples collected from 35 sites across nine provinces
Reynes, JM; Counor, D; Ong, S; Faure, C; Seng, V; Molia, S; Walston, J; Georges-Courbot, MC; Deubel, V; Sarthou, JL	Nipah virus in lyle's flying foxes, Cambodia	emerging infectious diseases	2005	pteropodinae	pteropus	lylei, vampyrus	orthoparamyxovirinae	henipavirus	nipah virus	urine	769	2		pooled	cross-sectional	virus isolation	cell culture	NA	urine	1	cambodia	phnom penh, battambang, kampong cham, kandal, prey veng, and siem reap provinces	NA			NA	NA	2003	june	2004	august	NA	six mixed-species roosts in total; RT-PCR performed using primers for P and N genes
Barr, J; Smith, C; Smith, I; de Jong, C; Todd, S; Melville, D; Broos, A; Crameri, S; Haining, J; Marsh, G; Crameri, G; Field, H; Wang, LF	Isolation of multiple novel paramyxoviruses from pteropid bat urine	journal of general virology	2015	pteropodinae	pteropus	NA	orthoparamyxovirinae	henipavirus	cedar virus	urine	NA	1		pooled	cross-sectional	virus isolation	cell culture	NA	urine	1	australia	queensland	cedar grove			2009	NA	NA	august	NA	september	NA	isolation attempted only on HeV PCR-positive specimens
Barr, J; Smith, C; Smith, I; de Jong, C; Todd, S; Melville, D; Broos, A; Crameri, S; Haining, J; Marsh, G; Crameri, G; Field, H; Wang, LF	Isolation of multiple novel paramyxoviruses from pteropid bat urine	journal of general virology	2015	pteropodinae	pteropus	NA	orthoparamyxovirinae	henipavirus	hendra virus	urine	NA	8		pooled	cross-sectional	virus isolation	cell culture	NA	urine	1	australia	queensland	cedar grove, yeppoon, tolga scrub, boonah, hervey bay			2009	NA	NA	august	NA	september	NA	isolation attempted only on HeV PCR-positive specimens
Barr, J; Smith, C; Smith, I; de Jong, C; Todd, S; Melville, D; Broos, A; Crameri, S; Haining, J; Marsh, G; Crameri, G; Field, H; Wang, LF	Isolation of multiple novel paramyxoviruses from pteropid bat urine	journal of general virology	2015	pteropodinae	pteropus	NA	rubulavirinae	pararubulavirus	menangle virus	urine	NA	11		pooled	cross-sectional	virus isolation	cell culture	NA	urine	1	australia	queensland	cedar grove, boonah, hervey bay			2009	NA	NA	august	NA	september	NA	isolation attempted only on HeV PCR-positive specimens
Barr, J; Smith, C; Smith, I; de Jong, C; Todd, S; Melville, D; Broos, A; Crameri, S; Haining, J; Marsh, G; Crameri, G; Field, H; Wang, LF	Isolation of multiple novel paramyxoviruses from pteropid bat urine	journal of general virology	2015	pteropodinae	pteropus	NA	rubulavirinae	pararubulavirus	hervey virus	urine	NA	9		pooled	cross-sectional	virus isolation	cell culture	NA	urine	1	australia	queensland, new south wales	hervey bay, boonah, nambucca heads			NA	NA	2009	august	2011	august	NA	isolation attempted only on HeV PCR-positive specimens
Barr, J; Smith, C; Smith, I; de Jong, C; Todd, S; Melville, D; Broos, A; Crameri, S; Haining, J; Marsh, G; Crameri, G; Field, H; Wang, LF	Isolation of multiple novel paramyxoviruses from pteropid bat urine	journal of general virology	2015	pteropodinae	pteropus	NA	rubulavirinae	NA	grove virus	urine	NA	10		pooled	cross-sectional	virus isolation	cell culture	NA	urine	1	australia	queensland	cedar grove, boonah			2009	NA	NA	august	NA	september	NA	isolation attempted only on HeV PCR-positive specimens
Barr, J; Smith, C; Smith, I; de Jong, C; Todd, S; Melville, D; Broos, A; Crameri, S; Haining, J; Marsh, G; Crameri, G; Field, H; Wang, LF	Isolation of multiple novel paramyxoviruses from pteropid bat urine	journal of general virology	2015	pteropodinae	pteropus	NA	rubulavirinae	pararubulavirus	teviot virus	urine	NA	17		pooled	cross-sectional	virus isolation	cell culture	NA	urine	1	australia	queensland, new south wales	cedar grove, boonah, nambucca heads			NA	NA	2009	august	2011	august	NA	isolation attempted only on HeV PCR-positive specimens
Barr, J; Smith, C; Smith, I; de Jong, C; Todd, S; Melville, D; Broos, A; Crameri, S; Haining, J; Marsh, G; Crameri, G; Field, H; Wang, LF	Isolation of multiple novel paramyxoviruses from pteropid bat urine	journal of general virology	2015	pteropodinae	pteropus	NA	rubulavirinae	NA	yeppoon virus	urine	NA	8		pooled	cross-sectional	virus isolation	cell culture	NA	urine	1	australia	queensland	yeppoon, hervey bay, boonah			2009	NA	NA	august	NA	september	NA	isolation attempted only on HeV PCR-positive specimens
Jolma, ER; Gibson, L; Suu-Ire, RD; Fleischer, G; Asumah, S; Languon, S; Restif, O; Wood, JLN; Cunningham, AA	Longitudinal Secretion of Paramyxovirus RNA in the Urine of Straw-Coloured Fruit Bats (Eidolon helvum)	viruses	2021	eidolinae	eidolon	helvum	NA	NA	NA	urine	310	73		pooled	longitudinal	PCR	hemi-nested RT-PCR	L (PAR and RMH)	urine	NA	ghana	accra	captive colony at accra zoo	5.625303	-0.203029	NA	NA	2019	february	2020	january	NA	73 positives using at least one of the PCR methods; eight sequences from PAR-PCR (two pararubulavirus, one orthorubulavirus, five henipa-like viruses); six henipa-like sequences from RMH-PCR; 61 sampling points
McEvoy, JF; Kishbaugh, JC; Valitutto, MT; Aung, O; Tun, KYN; Win, YT; Maw, MT; Thein, WZ; Win, HH; Chit, AM; Vodzak, ME; Murray, S	Movements of Indian Flying Fox in Myanmar as a Guide to Human-Bat Interface Sites	ecohealth	2021	pteropodinae	pteropus	giganteus	NA	NA	NA	oral	29	0		single	cross-sectional	PCR	hemi-nested PCR	pol	swab	NA	myanmar	bago	okekan	17.499553	95.856097	2018	april	NA	NA	NA	NA	NA
McEvoy, JF; Kishbaugh, JC; Valitutto, MT; Aung, O; Tun, KYN; Win, YT; Maw, MT; Thein, WZ; Win, HH; Chit, AM; Vodzak, ME; Murray, S	Movements of Indian Flying Fox in Myanmar as a Guide to Human-Bat Interface Sites	ecohealth	2021	pteropodinae	pteropus	giganteus	NA	NA	NA	rectal	29	0		single	cross-sectional	PCR	hemi-nested PCR	pol	swab	NA	myanmar	bago	okekan	17.499553	95.856097	2018	april	NA	NA	NA	NA	NA
Plowright, RK; Field, HE; Smith, C; Divljan, A; Palmer, C; Tabor, G; Daszak, P; Foley, JE	Reproduction and nutritional stress are risk factors for Hendra virus infection in little red flying foxes (Pteropus scapulatus)	proceedings of the royal society b	2008	pteropodinae	pteropus	scapulatus	orthoparamyxovirinae	henipavirus	hendra virus	blood or serum	170	NA	0.31	single	longitudinal	serology	serum neutralization test	NA	blood	NA	australia	northern territory	elsey national park			2004	november	NA	NA	NA	NA	spring
Plowright, RK; Field, HE; Smith, C; Divljan, A; Palmer, C; Tabor, G; Daszak, P; Foley, JE	Reproduction and nutritional stress are risk factors for Hendra virus infection in little red flying foxes (Pteropus scapulatus)	proceedings of the royal society b	2008	pteropodinae	pteropus	scapulatus	orthoparamyxovirinae	henipavirus	hendra virus	blood or serum	103	NA	0.47	single	longitudinal	serology	serum neutralization test	NA	blood	NA	australia	northern territory	flora nature park			2005	april	NA	NA	NA	NA	autumn
Plowright, RK; Field, HE; Smith, C; Divljan, A; Palmer, C; Tabor, G; Daszak, P; Foley, JE	Reproduction and nutritional stress are risk factors for Hendra virus infection in little red flying foxes (Pteropus scapulatus)	proceedings of the royal society b	2008	pteropodinae	pteropus	scapulatus	orthoparamyxovirinae	henipavirus	hendra virus	blood or serum	185	NA	0.16	single	longitudinal	serology	serum neutralization test	NA	blood	NA	australia	northern territory	flora nature park and northern territory rural college			2005	july	NA	NA	NA	NA	winter	n=69 from flora nature park; n=116 northern territory rural college
Plowright, RK; Field, HE; Smith, C; Divljan, A; Palmer, C; Tabor, G; Daszak, P; Foley, JE	Reproduction and nutritional stress are risk factors for Hendra virus infection in little red flying foxes (Pteropus scapulatus)	proceedings of the royal society b	2008	pteropodinae	pteropus	scapulatus	orthoparamyxovirinae	henipavirus	hendra virus	blood or serum	180	NA	0.06	single	longitudinal	serology	serum neutralization test	NA	blood	NA	australia	northern territory	elsey national park and katherine river			2005	november	NA	NA	NA	NA	spring	n=93 from elsey national park; n=87 katherine river
Plowright, RK; Field, HE; Smith, C; Divljan, A; Palmer, C; Tabor, G; Daszak, P; Foley, JE	Reproduction and nutritional stress are risk factors for Hendra virus infection in little red flying foxes (Pteropus scapulatus)	proceedings of the royal society b	2008	pteropodinae	pteropus	scapulatus	orthoparamyxovirinae	henipavirus	hendra virus	blood or serum	26	NA	0.76	single	longitudinal	serology	serum neutralization test	NA	blood	NA	australia	northern territory	katherine gorge national park and litchfield national park			2006	march	NA	NA	NA	NA	autumn	n=18 from katherine gorge national park; n=8 litchfield national park
Cappelle, J; Hoem, T; Hul, V; Furey, N; Nguon, K; Prigent, S; Dupon, L; Ken, S; Neung, C; Hok, V; Pring, L; Lim, T; Bumrungsri, S; Duboz, R; Buchy, P; Ly, S; Duong, V; Tarantola, A; Binot, A; Dussart, P	Nipah virus circulation at human-bat interfaces, Cambodia	bulletin of the world health organization	2020	pteropodinae	pteropus	lylei	orthoparamyxovirinae	henipavirus	nipah virus	urine	98	0		pooled	longitudinal	PCR	duplex nested RT-PCR	N	urine	NA	cambodia	kandal province	NA	11.197	105.061	2013	march	NA	NA	NA	NA	NA
Cappelle, J; Hoem, T; Hul, V; Furey, N; Nguon, K; Prigent, S; Dupon, L; Ken, S; Neung, C; Hok, V; Pring, L; Lim, T; Bumrungsri, S; Duboz, R; Buchy, P; Ly, S; Duong, V; Tarantola, A; Binot, A; Dussart, P	Nipah virus circulation at human-bat interfaces, Cambodia	bulletin of the world health organization	2020	pteropodinae	pteropus	lylei	orthoparamyxovirinae	henipavirus	nipah virus	urine	87	0		pooled	longitudinal	PCR	duplex nested RT-PCR	N	urine	NA	cambodia	kandal province	NA	11.197	105.061	2013	april	NA	NA	NA	NA	NA
Cappelle, J; Hoem, T; Hul, V; Furey, N; Nguon, K; Prigent, S; Dupon, L; Ken, S; Neung, C; Hok, V; Pring, L; Lim, T; Bumrungsri, S; Duboz, R; Buchy, P; Ly, S; Duong, V; Tarantola, A; Binot, A; Dussart, P	Nipah virus circulation at human-bat interfaces, Cambodia	bulletin of the world health organization	2020	pteropodinae	pteropus	lylei	orthoparamyxovirinae	henipavirus	nipah virus	urine	102	3		pooled	longitudinal	PCR	duplex nested RT-PCR	N	urine	NA	cambodia	kandal province	NA	11.197	105.061	2013	may	NA	NA	NA	NA	NA
Cappelle, J; Hoem, T; Hul, V; Furey, N; Nguon, K; Prigent, S; Dupon, L; Ken, S; Neung, C; Hok, V; Pring, L; Lim, T; Bumrungsri, S; Duboz, R; Buchy, P; Ly, S; Duong, V; Tarantola, A; Binot, A; Dussart, P	Nipah virus circulation at human-bat interfaces, Cambodia	bulletin of the world health organization	2020	pteropodinae	pteropus	lylei	orthoparamyxovirinae	henipavirus	nipah virus	urine	101	0		pooled	longitudinal	PCR	duplex nested RT-PCR	N	urine	NA	cambodia	kandal province	NA	11.197	105.061	2013	june	NA	NA	NA	NA	NA
Cappelle, J; Hoem, T; Hul, V; Furey, N; Nguon, K; Prigent, S; Dupon, L; Ken, S; Neung, C; Hok, V; Pring, L; Lim, T; Bumrungsri, S; Duboz, R; Buchy, P; Ly, S; Duong, V; Tarantola, A; Binot, A; Dussart, P	Nipah virus circulation at human-bat interfaces, Cambodia	bulletin of the world health organization	2020	pteropodinae	pteropus	lylei	orthoparamyxovirinae	henipavirus	nipah virus	urine	55	0		pooled	longitudinal	PCR	duplex nested RT-PCR	N	urine	NA	cambodia	kandal province	NA	11.197	105.061	2013	july	NA	NA	NA	NA	NA
Cappelle, J; Hoem, T; Hul, V; Furey, N; Nguon, K; Prigent, S; Dupon, L; Ken, S; Neung, C; Hok, V; Pring, L; Lim, T; Bumrungsri, S; Duboz, R; Buchy, P; Ly, S; Duong, V; Tarantola, A; Binot, A; Dussart, P	Nipah virus circulation at human-bat interfaces, Cambodia	bulletin of the world health organization	2020	pteropodinae	pteropus	lylei	orthoparamyxovirinae	henipavirus	nipah virus	urine	135	0		pooled	longitudinal	PCR	duplex nested RT-PCR	N	urine	NA	cambodia	kandal province	NA	11.197	105.061	2014	april	NA	NA	NA	NA	NA
Cappelle, J; Hoem, T; Hul, V; Furey, N; Nguon, K; Prigent, S; Dupon, L; Ken, S; Neung, C; Hok, V; Pring, L; Lim, T; Bumrungsri, S; Duboz, R; Buchy, P; Ly, S; Duong, V; Tarantola, A; Binot, A; Dussart, P	Nipah virus circulation at human-bat interfaces, Cambodia	bulletin of the world health organization	2020	pteropodinae	pteropus	lylei	orthoparamyxovirinae	henipavirus	nipah virus	urine	92	0		pooled	longitudinal	PCR	duplex nested RT-PCR	N	urine	NA	cambodia	kandal province	NA	11.197	105.061	2014	april	NA	NA	NA	NA	NA
Cappelle, J; Hoem, T; Hul, V; Furey, N; Nguon, K; Prigent, S; Dupon, L; Ken, S; Neung, C; Hok, V; Pring, L; Lim, T; Bumrungsri, S; Duboz, R; Buchy, P; Ly, S; Duong, V; Tarantola, A; Binot, A; Dussart, P	Nipah virus circulation at human-bat interfaces, Cambodia	bulletin of the world health organization	2020	pteropodinae	pteropus	lylei	orthoparamyxovirinae	henipavirus	nipah virus	urine	94	2		pooled	longitudinal	PCR	duplex nested RT-PCR	N	urine	NA	cambodia	kandal province	NA	11.197	105.061	2014	may	NA	NA	NA	NA	NA
Cappelle, J; Hoem, T; Hul, V; Furey, N; Nguon, K; Prigent, S; Dupon, L; Ken, S; Neung, C; Hok, V; Pring, L; Lim, T; Bumrungsri, S; Duboz, R; Buchy, P; Ly, S; Duong, V; Tarantola, A; Binot, A; Dussart, P	Nipah virus circulation at human-bat interfaces, Cambodia	bulletin of the world health organization	2020	pteropodinae	pteropus	lylei	orthoparamyxovirinae	henipavirus	nipah virus	urine	102	0		pooled	longitudinal	PCR	duplex nested RT-PCR	N	urine	NA	cambodia	kandal province	NA	11.197	105.061	2014	may	NA	NA	NA	NA	NA
Cappelle, J; Hoem, T; Hul, V; Furey, N; Nguon, K; Prigent, S; Dupon, L; Ken, S; Neung, C; Hok, V; Pring, L; Lim, T; Bumrungsri, S; Duboz, R; Buchy, P; Ly, S; Duong, V; Tarantola, A; Binot, A; Dussart, P	Nipah virus circulation at human-bat interfaces, Cambodia	bulletin of the world health organization	2020	pteropodinae	pteropus	lylei	orthoparamyxovirinae	henipavirus	nipah virus	urine	81	0		pooled	longitudinal	PCR	duplex nested RT-PCR	N	urine	NA	cambodia	kandal province	NA	11.197	105.061	2014	june	NA	NA	NA	NA	NA
Cappelle, J; Hoem, T; Hul, V; Furey, N; Nguon, K; Prigent, S; Dupon, L; Ken, S; Neung, C; Hok, V; Pring, L; Lim, T; Bumrungsri, S; Duboz, R; Buchy, P; Ly, S; Duong, V; Tarantola, A; Binot, A; Dussart, P	Nipah virus circulation at human-bat interfaces, Cambodia	bulletin of the world health organization	2020	pteropodinae	pteropus	lylei	orthoparamyxovirinae	henipavirus	nipah virus	urine	53	0		pooled	longitudinal	PCR	duplex nested RT-PCR	N	urine	NA	cambodia	kandal province	NA	11.197	105.061	2014	july	NA	NA	NA	NA	NA
Cappelle, J; Hoem, T; Hul, V; Furey, N; Nguon, K; Prigent, S; Dupon, L; Ken, S; Neung, C; Hok, V; Pring, L; Lim, T; Bumrungsri, S; Duboz, R; Buchy, P; Ly, S; Duong, V; Tarantola, A; Binot, A; Dussart, P	Nipah virus circulation at human-bat interfaces, Cambodia	bulletin of the world health organization	2020	pteropodinae	pteropus	lylei	orthoparamyxovirinae	henipavirus	nipah virus	urine	68	0		pooled	longitudinal	PCR	duplex nested RT-PCR	N	urine	NA	cambodia	kandal province	NA	11.197	105.061	2014	october	NA	NA	NA	NA	NA
Cappelle, J; Hoem, T; Hul, V; Furey, N; Nguon, K; Prigent, S; Dupon, L; Ken, S; Neung, C; Hok, V; Pring, L; Lim, T; Bumrungsri, S; Duboz, R; Buchy, P; Ly, S; Duong, V; Tarantola, A; Binot, A; Dussart, P	Nipah virus circulation at human-bat interfaces, Cambodia	bulletin of the world health organization	2020	pteropodinae	pteropus	lylei	orthoparamyxovirinae	henipavirus	nipah virus	urine	77	0		pooled	longitudinal	PCR	duplex nested RT-PCR	N	urine	NA	cambodia	kandal province	NA	11.197	105.061	2014	november	NA	NA	NA	NA	NA
Cappelle, J; Hoem, T; Hul, V; Furey, N; Nguon, K; Prigent, S; Dupon, L; Ken, S; Neung, C; Hok, V; Pring, L; Lim, T; Bumrungsri, S; Duboz, R; Buchy, P; Ly, S; Duong, V; Tarantola, A; Binot, A; Dussart, P	Nipah virus circulation at human-bat interfaces, Cambodia	bulletin of the world health organization	2020	pteropodinae	pteropus	lylei	orthoparamyxovirinae	henipavirus	nipah virus	urine	82	2		pooled	longitudinal	PCR	duplex nested RT-PCR	N	urine	NA	cambodia	kandal province	NA	11.197	105.061	2015	january	NA	NA	NA	NA	NA
Cappelle, J; Hoem, T; Hul, V; Furey, N; Nguon, K; Prigent, S; Dupon, L; Ken, S; Neung, C; Hok, V; Pring, L; Lim, T; Bumrungsri, S; Duboz, R; Buchy, P; Ly, S; Duong, V; Tarantola, A; Binot, A; Dussart, P	Nipah virus circulation at human-bat interfaces, Cambodia	bulletin of the world health organization	2020	pteropodinae	pteropus	lylei	orthoparamyxovirinae	henipavirus	nipah virus	urine	100	8		pooled	longitudinal	PCR	duplex nested RT-PCR	N	urine	NA	cambodia	kandal province	NA	11.197	105.061	2015	march	NA	NA	NA	NA	NA
Cappelle, J; Hoem, T; Hul, V; Furey, N; Nguon, K; Prigent, S; Dupon, L; Ken, S; Neung, C; Hok, V; Pring, L; Lim, T; Bumrungsri, S; Duboz, R; Buchy, P; Ly, S; Duong, V; Tarantola, A; Binot, A; Dussart, P	Nipah virus circulation at human-bat interfaces, Cambodia	bulletin of the world health organization	2020	pteropodinae	pteropus	lylei	orthoparamyxovirinae	henipavirus	nipah virus	urine	81	0		pooled	longitudinal	PCR	duplex nested RT-PCR	N	urine	NA	cambodia	kandal province	NA	11.197	105.061	2015	april	NA	NA	NA	NA	NA
Cappelle, J; Hoem, T; Hul, V; Furey, N; Nguon, K; Prigent, S; Dupon, L; Ken, S; Neung, C; Hok, V; Pring, L; Lim, T; Bumrungsri, S; Duboz, R; Buchy, P; Ly, S; Duong, V; Tarantola, A; Binot, A; Dussart, P	Nipah virus circulation at human-bat interfaces, Cambodia	bulletin of the world health organization	2020	pteropodinae	pteropus	lylei	orthoparamyxovirinae	henipavirus	nipah virus	urine	40	0		pooled	longitudinal	PCR	duplex nested RT-PCR	N	urine	NA	cambodia	kandal province	NA	11.197	105.061	2015	april	NA	NA	NA	NA	NA
Cappelle, J; Hoem, T; Hul, V; Furey, N; Nguon, K; Prigent, S; Dupon, L; Ken, S; Neung, C; Hok, V; Pring, L; Lim, T; Bumrungsri, S; Duboz, R; Buchy, P; Ly, S; Duong, V; Tarantola, A; Binot, A; Dussart, P	Nipah virus circulation at human-bat interfaces, Cambodia	bulletin of the world health organization	2020	pteropodinae	pteropus	lylei	orthoparamyxovirinae	henipavirus	nipah virus	urine	110	0		pooled	longitudinal	PCR	duplex nested RT-PCR	N	urine	NA	cambodia	kandal province	NA	11.197	105.061	2015	may	NA	NA	NA	NA	NA
Cappelle, J; Hoem, T; Hul, V; Furey, N; Nguon, K; Prigent, S; Dupon, L; Ken, S; Neung, C; Hok, V; Pring, L; Lim, T; Bumrungsri, S; Duboz, R; Buchy, P; Ly, S; Duong, V; Tarantola, A; Binot, A; Dussart, P	Nipah virus circulation at human-bat interfaces, Cambodia	bulletin of the world health organization	2020	pteropodinae	pteropus	lylei	orthoparamyxovirinae	henipavirus	nipah virus	urine	114	2		pooled	longitudinal	PCR	duplex nested RT-PCR	N	urine	NA	cambodia	kandal province	NA	11.197	105.061	2015	may	NA	NA	NA	NA	NA
Cappelle, J; Hoem, T; Hul, V; Furey, N; Nguon, K; Prigent, S; Dupon, L; Ken, S; Neung, C; Hok, V; Pring, L; Lim, T; Bumrungsri, S; Duboz, R; Buchy, P; Ly, S; Duong, V; Tarantola, A; Binot, A; Dussart, P	Nipah virus circulation at human-bat interfaces, Cambodia	bulletin of the world health organization	2020	pteropodinae	pteropus	lylei	orthoparamyxovirinae	henipavirus	nipah virus	urine	101	1		pooled	longitudinal	PCR	duplex nested RT-PCR	N	urine	NA	cambodia	kandal province	NA	11.197	105.061	2015	june	NA	NA	NA	NA	NA
Cappelle, J; Hoem, T; Hul, V; Furey, N; Nguon, K; Prigent, S; Dupon, L; Ken, S; Neung, C; Hok, V; Pring, L; Lim, T; Bumrungsri, S; Duboz, R; Buchy, P; Ly, S; Duong, V; Tarantola, A; Binot, A; Dussart, P	Nipah virus circulation at human-bat interfaces, Cambodia	bulletin of the world health organization	2020	pteropodinae	pteropus	lylei	orthoparamyxovirinae	henipavirus	nipah virus	urine	128	0		pooled	longitudinal	PCR	duplex nested RT-PCR	N	urine	NA	cambodia	kandal province	NA	11.197	105.061	2015	july	NA	NA	NA	NA	NA
Cappelle, J; Hoem, T; Hul, V; Furey, N; Nguon, K; Prigent, S; Dupon, L; Ken, S; Neung, C; Hok, V; Pring, L; Lim, T; Bumrungsri, S; Duboz, R; Buchy, P; Ly, S; Duong, V; Tarantola, A; Binot, A; Dussart, P	Nipah virus circulation at human-bat interfaces, Cambodia	bulletin of the world health organization	2020	pteropodinae	pteropus	lylei	orthoparamyxovirinae	henipavirus	nipah virus	urine	131	0		pooled	longitudinal	PCR	duplex nested RT-PCR	N	urine	NA	cambodia	kandal province	NA	11.197	105.061	2015	july	NA	NA	NA	NA	NA
Cappelle, J; Hoem, T; Hul, V; Furey, N; Nguon, K; Prigent, S; Dupon, L; Ken, S; Neung, C; Hok, V; Pring, L; Lim, T; Bumrungsri, S; Duboz, R; Buchy, P; Ly, S; Duong, V; Tarantola, A; Binot, A; Dussart, P	Nipah virus circulation at human-bat interfaces, Cambodia	bulletin of the world health organization	2020	pteropodinae	pteropus	lylei	orthoparamyxovirinae	henipavirus	nipah virus	urine	50	0		pooled	longitudinal	PCR	duplex nested RT-PCR	N	urine	NA	cambodia	kandal province	NA	11.197	105.061	2015	august	NA	NA	NA	NA	NA
Cappelle, J; Hoem, T; Hul, V; Furey, N; Nguon, K; Prigent, S; Dupon, L; Ken, S; Neung, C; Hok, V; Pring, L; Lim, T; Bumrungsri, S; Duboz, R; Buchy, P; Ly, S; Duong, V; Tarantola, A; Binot, A; Dussart, P	Nipah virus circulation at human-bat interfaces, Cambodia	bulletin of the world health organization	2020	pteropodinae	pteropus	lylei	orthoparamyxovirinae	henipavirus	nipah virus	urine	97	2		pooled	longitudinal	PCR	duplex nested RT-PCR	N	urine	NA	cambodia	kandal province	NA	11.197	105.061	2015	october	NA	NA	NA	NA	NA
Cappelle, J; Hoem, T; Hul, V; Furey, N; Nguon, K; Prigent, S; Dupon, L; Ken, S; Neung, C; Hok, V; Pring, L; Lim, T; Bumrungsri, S; Duboz, R; Buchy, P; Ly, S; Duong, V; Tarantola, A; Binot, A; Dussart, P	Nipah virus circulation at human-bat interfaces, Cambodia	bulletin of the world health organization	2020	pteropodinae	pteropus	lylei	orthoparamyxovirinae	henipavirus	nipah virus	urine	68	0		pooled	longitudinal	PCR	duplex nested RT-PCR	N	urine	NA	cambodia	kandal province	NA	11.197	105.061	2015	november	NA	NA	NA	NA	NA
Cappelle, J; Hoem, T; Hul, V; Furey, N; Nguon, K; Prigent, S; Dupon, L; Ken, S; Neung, C; Hok, V; Pring, L; Lim, T; Bumrungsri, S; Duboz, R; Buchy, P; Ly, S; Duong, V; Tarantola, A; Binot, A; Dussart, P	Nipah virus circulation at human-bat interfaces, Cambodia	bulletin of the world health organization	2020	pteropodinae	pteropus	lylei	orthoparamyxovirinae	henipavirus	nipah virus	urine	59	0		pooled	longitudinal	PCR	duplex nested RT-PCR	N	urine	NA	cambodia	kandal province	NA	11.197	105.061	2015	december	NA	NA	NA	NA	NA
Cappelle, J; Hoem, T; Hul, V; Furey, N; Nguon, K; Prigent, S; Dupon, L; Ken, S; Neung, C; Hok, V; Pring, L; Lim, T; Bumrungsri, S; Duboz, R; Buchy, P; Ly, S; Duong, V; Tarantola, A; Binot, A; Dussart, P	Nipah virus circulation at human-bat interfaces, Cambodia	bulletin of the world health organization	2020	pteropodinae	pteropus	lylei	orthoparamyxovirinae	henipavirus	nipah virus	urine	76	0		pooled	longitudinal	PCR	duplex nested RT-PCR	N	urine	NA	cambodia	kandal province	NA	11.197	105.061	2016	january	NA	NA	NA	NA	NA
Cappelle, J; Hoem, T; Hul, V; Furey, N; Nguon, K; Prigent, S; Dupon, L; Ken, S; Neung, C; Hok, V; Pring, L; Lim, T; Bumrungsri, S; Duboz, R; Buchy, P; Ly, S; Duong, V; Tarantola, A; Binot, A; Dussart, P	Nipah virus circulation at human-bat interfaces, Cambodia	bulletin of the world health organization	2020	pteropodinae	pteropus	lylei	orthoparamyxovirinae	henipavirus	nipah virus	urine	105	0		pooled	longitudinal	PCR	duplex nested RT-PCR	N	urine	NA	cambodia	kandal province	NA	11.197	105.061	2016	february	NA	NA	NA	NA	NA
Cappelle, J; Hoem, T; Hul, V; Furey, N; Nguon, K; Prigent, S; Dupon, L; Ken, S; Neung, C; Hok, V; Pring, L; Lim, T; Bumrungsri, S; Duboz, R; Buchy, P; Ly, S; Duong, V; Tarantola, A; Binot, A; Dussart, P	Nipah virus circulation at human-bat interfaces, Cambodia	bulletin of the world health organization	2020	pteropodinae	pteropus	lylei	orthoparamyxovirinae	henipavirus	nipah virus	urine	102	0		pooled	longitudinal	PCR	duplex nested RT-PCR	N	urine	NA	cambodia	kandal province	NA	11.197	105.061	2016	march	NA	NA	NA	NA	NA
Cappelle, J; Hoem, T; Hul, V; Furey, N; Nguon, K; Prigent, S; Dupon, L; Ken, S; Neung, C; Hok, V; Pring, L; Lim, T; Bumrungsri, S; Duboz, R; Buchy, P; Ly, S; Duong, V; Tarantola, A; Binot, A; Dussart, P	Nipah virus circulation at human-bat interfaces, Cambodia	bulletin of the world health organization	2020	pteropodinae	pteropus	lylei	orthoparamyxovirinae	henipavirus	nipah virus	urine	77	0		pooled	longitudinal	PCR	duplex nested RT-PCR	N	urine	NA	cambodia	kandal province	NA	11.197	105.061	2016	april	NA	NA	NA	NA	NA
Cappelle, J; Hoem, T; Hul, V; Furey, N; Nguon, K; Prigent, S; Dupon, L; Ken, S; Neung, C; Hok, V; Pring, L; Lim, T; Bumrungsri, S; Duboz, R; Buchy, P; Ly, S; Duong, V; Tarantola, A; Binot, A; Dussart, P	Nipah virus circulation at human-bat interfaces, Cambodia	bulletin of the world health organization	2020	pteropodinae	pteropus	lylei	orthoparamyxovirinae	henipavirus	nipah virus	urine	78	0		pooled	longitudinal	PCR	duplex nested RT-PCR	N	urine	NA	cambodia	kandal province	NA	11.197	105.061	2016	may	NA	NA	NA	NA	NA
Cappelle, J; Hoem, T; Hul, V; Furey, N; Nguon, K; Prigent, S; Dupon, L; Ken, S; Neung, C; Hok, V; Pring, L; Lim, T; Bumrungsri, S; Duboz, R; Buchy, P; Ly, S; Duong, V; Tarantola, A; Binot, A; Dussart, P	Nipah virus circulation at human-bat interfaces, Cambodia	bulletin of the world health organization	2020	pteropodinae	pteropus	lylei	orthoparamyxovirinae	henipavirus	nipah virus	urine	88	0		pooled	longitudinal	PCR	duplex nested RT-PCR	N	urine	NA	cambodia	kandal province	NA	11.197	105.061	2016	may	NA	NA	NA	NA	NA
Cappelle, J; Hoem, T; Hul, V; Furey, N; Nguon, K; Prigent, S; Dupon, L; Ken, S; Neung, C; Hok, V; Pring, L; Lim, T; Bumrungsri, S; Duboz, R; Buchy, P; Ly, S; Duong, V; Tarantola, A; Binot, A; Dussart, P	Nipah virus circulation at human-bat interfaces, Cambodia	bulletin of the world health organization	2020	pteropodinae	pteropus	lylei	orthoparamyxovirinae	henipavirus	nipah virus	urine	98	0		pooled	longitudinal	PCR	duplex nested RT-PCR	N	urine	NA	cambodia	kandal province	NA	11.197	105.061	2016	june	NA	NA	NA	NA	NA
Cappelle, J; Hoem, T; Hul, V; Furey, N; Nguon, K; Prigent, S; Dupon, L; Ken, S; Neung, C; Hok, V; Pring, L; Lim, T; Bumrungsri, S; Duboz, R; Buchy, P; Ly, S; Duong, V; Tarantola, A; Binot, A; Dussart, P	Nipah virus circulation at human-bat interfaces, Cambodia	bulletin of the world health organization	2020	pteropodinae	pteropus	lylei	orthoparamyxovirinae	henipavirus	nipah virus	urine	107	0		pooled	longitudinal	PCR	duplex nested RT-PCR	N	urine	NA	cambodia	kandal province	NA	11.197	105.061	2016	july	NA	NA	NA	NA	NA
Cappelle, J; Hoem, T; Hul, V; Furey, N; Nguon, K; Prigent, S; Dupon, L; Ken, S; Neung, C; Hok, V; Pring, L; Lim, T; Bumrungsri, S; Duboz, R; Buchy, P; Ly, S; Duong, V; Tarantola, A; Binot, A; Dussart, P	Nipah virus circulation at human-bat interfaces, Cambodia	bulletin of the world health organization	2020	pteropodinae	pteropus	lylei	orthoparamyxovirinae	henipavirus	nipah virus	urine	99	0		pooled	longitudinal	PCR	duplex nested RT-PCR	N	urine	NA	cambodia	kandal province	NA	11.197	105.061	2016	august	NA	NA	NA	NA	NA
Cappelle, J; Hoem, T; Hul, V; Furey, N; Nguon, K; Prigent, S; Dupon, L; Ken, S; Neung, C; Hok, V; Pring, L; Lim, T; Bumrungsri, S; Duboz, R; Buchy, P; Ly, S; Duong, V; Tarantola, A; Binot, A; Dussart, P	Nipah virus circulation at human-bat interfaces, Cambodia	bulletin of the world health organization	2020	pteropodinae	pteropus	lylei	orthoparamyxovirinae	henipavirus	nipah virus	urine	39	0		pooled	longitudinal	PCR	duplex nested RT-PCR	N	urine	NA	cambodia	kandal province	NA	11.197	105.061	2016	december	NA	NA	NA	NA	NA
Cappelle, J; Hoem, T; Hul, V; Furey, N; Nguon, K; Prigent, S; Dupon, L; Ken, S; Neung, C; Hok, V; Pring, L; Lim, T; Bumrungsri, S; Duboz, R; Buchy, P; Ly, S; Duong, V; Tarantola, A; Binot, A; Dussart, P	Nipah virus circulation at human-bat interfaces, Cambodia	bulletin of the world health organization	2020	pteropodinae	pteropus	lylei	orthoparamyxovirinae	henipavirus	nipah virus	urine	97	0		pooled	longitudinal	PCR	duplex nested RT-PCR	N	urine	NA	cambodia	battambang province	NA	12.993	103.161	2013	march	NA	NA	NA	NA	NA
Cappelle, J; Hoem, T; Hul, V; Furey, N; Nguon, K; Prigent, S; Dupon, L; Ken, S; Neung, C; Hok, V; Pring, L; Lim, T; Bumrungsri, S; Duboz, R; Buchy, P; Ly, S; Duong, V; Tarantola, A; Binot, A; Dussart, P	Nipah virus circulation at human-bat interfaces, Cambodia	bulletin of the world health organization	2020	pteropodinae	pteropus	lylei	orthoparamyxovirinae	henipavirus	nipah virus	urine	88	0		pooled	longitudinal	PCR	duplex nested RT-PCR	N	urine	NA	cambodia	battambang province	NA	12.993	103.161	2013	april	NA	NA	NA	NA	NA
Cappelle, J; Hoem, T; Hul, V; Furey, N; Nguon, K; Prigent, S; Dupon, L; Ken, S; Neung, C; Hok, V; Pring, L; Lim, T; Bumrungsri, S; Duboz, R; Buchy, P; Ly, S; Duong, V; Tarantola, A; Binot, A; Dussart, P	Nipah virus circulation at human-bat interfaces, Cambodia	bulletin of the world health organization	2020	pteropodinae	pteropus	lylei	orthoparamyxovirinae	henipavirus	nipah virus	urine	111	2		pooled	longitudinal	PCR	duplex nested RT-PCR	N	urine	NA	cambodia	battambang province	NA	12.993	103.161	2013	may	NA	NA	NA	NA	NA
Cappelle, J; Hoem, T; Hul, V; Furey, N; Nguon, K; Prigent, S; Dupon, L; Ken, S; Neung, C; Hok, V; Pring, L; Lim, T; Bumrungsri, S; Duboz, R; Buchy, P; Ly, S; Duong, V; Tarantola, A; Binot, A; Dussart, P	Nipah virus circulation at human-bat interfaces, Cambodia	bulletin of the world health organization	2020	pteropodinae	pteropus	lylei	orthoparamyxovirinae	henipavirus	nipah virus	urine	88	0		pooled	longitudinal	PCR	duplex nested RT-PCR	N	urine	NA	cambodia	battambang province	NA	12.993	103.161	2013	june	NA	NA	NA	NA	NA
Cappelle, J; Hoem, T; Hul, V; Furey, N; Nguon, K; Prigent, S; Dupon, L; Ken, S; Neung, C; Hok, V; Pring, L; Lim, T; Bumrungsri, S; Duboz, R; Buchy, P; Ly, S; Duong, V; Tarantola, A; Binot, A; Dussart, P	Nipah virus circulation at human-bat interfaces, Cambodia	bulletin of the world health organization	2020	pteropodinae	pteropus	lylei	orthoparamyxovirinae	henipavirus	nipah virus	urine	99	0		pooled	longitudinal	PCR	duplex nested RT-PCR	N	urine	NA	cambodia	battambang province	NA	12.993	103.161	2014	may	NA	NA	NA	NA	NA
Cappelle, J; Hoem, T; Hul, V; Furey, N; Nguon, K; Prigent, S; Dupon, L; Ken, S; Neung, C; Hok, V; Pring, L; Lim, T; Bumrungsri, S; Duboz, R; Buchy, P; Ly, S; Duong, V; Tarantola, A; Binot, A; Dussart, P	Nipah virus circulation at human-bat interfaces, Cambodia	bulletin of the world health organization	2020	pteropodinae	pteropus	lylei	orthoparamyxovirinae	henipavirus	nipah virus	urine	134	6		pooled	longitudinal	PCR	duplex nested RT-PCR	N	urine	NA	cambodia	battambang province	NA	12.993	103.161	2015	april	NA	NA	NA	NA	NA
Cappelle, J; Hoem, T; Hul, V; Furey, N; Nguon, K; Prigent, S; Dupon, L; Ken, S; Neung, C; Hok, V; Pring, L; Lim, T; Bumrungsri, S; Duboz, R; Buchy, P; Ly, S; Duong, V; Tarantola, A; Binot, A; Dussart, P	Nipah virus circulation at human-bat interfaces, Cambodia	bulletin of the world health organization	2020	pteropodinae	pteropus	lylei	orthoparamyxovirinae	henipavirus	nipah virus	urine	156	0		pooled	longitudinal	PCR	duplex nested RT-PCR	N	urine	NA	cambodia	battambang province	NA	12.993	103.161	2015	may	NA	NA	NA	NA	NA
Peel, AJ; McKinley, TJ; Baker, KS; Barr, JA; Crameri, G; Hayman, DTS; Feng, YR; Broder, CC; Wang, LF; Cunningham, AA; Wood, JLN	Use of cross-reactive serological assays for detecting novel pathogens in wildlife: Assessing an appropriate cutoff for henipavirus assays in African bats	journal of virological methods	2013	eidolinae	eidolon	helvum	orthoparamyxovirinae	henipavirus	hendra virus, nipah virus	blood or serum	442	60		single	cross-sectional	serology	virus neutralization test	NA	blood	NA	ghana, tanzania, uganda, malawi, zambia, sao tome and principe, equatorial guinea	NA	NA			NA	NA	NA	NA	NA	NA	NA
Peel, AJ; McKinley, TJ; Baker, KS; Barr, JA; Crameri, G; Hayman, DTS; Feng, YR; Broder, CC; Wang, LF; Cunningham, AA; Wood, JLN	Use of cross-reactive serological assays for detecting novel pathogens in wildlife: Assessing an appropriate cutoff for henipavirus assays in African bats	journal of virological methods	2013	eidolinae	eidolon	helvum	orthoparamyxovirinae	henipavirus	nipah virus	blood or serum	1498	NA		single	cross-sectional	serology	luminex assay	NiV sG	blood	NA	ghana, tanzania, uganda, malawi, zambia, sao tome and principe, equatorial guinea	NA	NA			NA	NA	NA	NA	NA	NA	NA	various MFI cutoffs for seropositivity proposed in study; number of positives not reported
Chua, KB; Wang, LF; Lam, SK; Crameri, G; Yu, M; Wise, T; Boyle, D; Hyatt, AD; Eaton, BT	Tioman virus, a novel paramyxovirus isolated from fruit bats in Malaysia	virology	2001	pteropodinae	pteropus	hypomelanus	rubulavirinae	pararubulavirus	tioman virus	urine	50	4		pooled	cross-sectional	virus isolation	cell culture	NA	urine	1	malaysia	tioman island	coastal region	2.7902	104.1698	NA	NA	NA	NA	NA	NA	NA
Glennon, EE; Becker, DJ; Peel, AJ; Garnier, R; Suu-Ire, RD; Gibson, L; Hayman, DTS; Wood, JLN; Cunningham, AA; Plowright, RK; Restif, O	What is stirring in the reservoir? Modelling mechanisms of henipavirus circulation in fruit bat hosts	philosophical transactions of the royal society b	2019	eidolinae	eidolon	helvum	orthoparamyxovirinae	henipavirus	nipah virus	blood or serum	73	51		single	longitudinal	serology	luminex assay	NiV sG	blood	NA	ghana	accra	captive colony at accra zoo	5.625303	-0.203029	2010	january	NA	NA	NA	NA	NA
Glennon, EE; Becker, DJ; Peel, AJ; Garnier, R; Suu-Ire, RD; Gibson, L; Hayman, DTS; Wood, JLN; Cunningham, AA; Plowright, RK; Restif, O	What is stirring in the reservoir? Modelling mechanisms of henipavirus circulation in fruit bat hosts	philosophical transactions of the royal society b	2019	eidolinae	eidolon	helvum	orthoparamyxovirinae	henipavirus	nipah virus	blood or serum	80	56		single	longitudinal	serology	luminex assay	NiV sG	blood	NA	ghana	accra	captive colony at accra zoo	5.625303	-0.203029	2012	january	NA	NA	NA	NA	NA
Glennon, EE; Becker, DJ; Peel, AJ; Garnier, R; Suu-Ire, RD; Gibson, L; Hayman, DTS; Wood, JLN; Cunningham, AA; Plowright, RK; Restif, O	What is stirring in the reservoir? Modelling mechanisms of henipavirus circulation in fruit bat hosts	philosophical transactions of the royal society b	2019	eidolinae	eidolon	helvum	orthoparamyxovirinae	henipavirus	nipah virus	blood or serum	67	44		single	longitudinal	serology	luminex assay	NiV sG	blood	NA	ghana	accra	captive colony at accra zoo	5.625303	-0.203029	2014	january	NA	NA	NA	NA	NA
Glennon, EE; Becker, DJ; Peel, AJ; Garnier, R; Suu-Ire, RD; Gibson, L; Hayman, DTS; Wood, JLN; Cunningham, AA; Plowright, RK; Restif, O	What is stirring in the reservoir? Modelling mechanisms of henipavirus circulation in fruit bat hosts	philosophical transactions of the royal society b	2019	eidolinae	eidolon	helvum	orthoparamyxovirinae	henipavirus	nipah virus	blood or serum	122	61		single	longitudinal	serology	luminex assay	NiV sG	blood	NA	ghana	accra	captive colony at accra zoo	5.625303	-0.203029	2016	january	NA	NA	NA	NA	NA
Glennon, EE; Becker, DJ; Peel, AJ; Garnier, R; Suu-Ire, RD; Gibson, L; Hayman, DTS; Wood, JLN; Cunningham, AA; Plowright, RK; Restif, O	What is stirring in the reservoir? Modelling mechanisms of henipavirus circulation in fruit bat hosts	philosophical transactions of the royal society b	2019	eidolinae	eidolon	helvum	orthoparamyxovirinae	henipavirus	nipah virus	blood or serum	105	64		single	longitudinal	serology	luminex assay	NiV sG	blood	NA	ghana	accra	captive colony at accra zoo	5.625303	-0.203029	2017	october	NA	NA	NA	NA	NA
Glennon, EE; Becker, DJ; Peel, AJ; Garnier, R; Suu-Ire, RD; Gibson, L; Hayman, DTS; Wood, JLN; Cunningham, AA; Plowright, RK; Restif, O	What is stirring in the reservoir? Modelling mechanisms of henipavirus circulation in fruit bat hosts	philosophical transactions of the royal society b	2019	eidolinae	eidolon	helvum	orthoparamyxovirinae	henipavirus	nipah virus	blood or serum	21	16		single	longitudinal	serology	luminex assay	NiV sG	blood	NA	ghana	accra	captive colony at accra zoo	5.625303	-0.203029	2009	november	NA	NA	NA	NA	NA
Glennon, EE; Becker, DJ; Peel, AJ; Garnier, R; Suu-Ire, RD; Gibson, L; Hayman, DTS; Wood, JLN; Cunningham, AA; Plowright, RK; Restif, O	What is stirring in the reservoir? Modelling mechanisms of henipavirus circulation in fruit bat hosts	philosophical transactions of the royal society b	2019	eidolinae	eidolon	helvum	orthoparamyxovirinae	henipavirus	nipah virus	blood or serum	71	43		single	longitudinal	serology	luminex assay	NiV sG	blood	NA	ghana	accra	captive colony at accra zoo	5.625303	-0.203029	2010	november	NA	NA	NA	NA	NA
Glennon, EE; Becker, DJ; Peel, AJ; Garnier, R; Suu-Ire, RD; Gibson, L; Hayman, DTS; Wood, JLN; Cunningham, AA; Plowright, RK; Restif, O	What is stirring in the reservoir? Modelling mechanisms of henipavirus circulation in fruit bat hosts	philosophical transactions of the royal society b	2019	eidolinae	eidolon	helvum	orthoparamyxovirinae	henipavirus	nipah virus	blood or serum	93	58		single	longitudinal	serology	luminex assay	NiV sG	blood	NA	ghana	accra	captive colony at accra zoo	5.625303	-0.203029	2012	february	NA	NA	NA	NA	NA
Glennon, EE; Becker, DJ; Peel, AJ; Garnier, R; Suu-Ire, RD; Gibson, L; Hayman, DTS; Wood, JLN; Cunningham, AA; Plowright, RK; Restif, O	What is stirring in the reservoir? Modelling mechanisms of henipavirus circulation in fruit bat hosts	philosophical transactions of the royal society b	2019	eidolinae	eidolon	helvum	orthoparamyxovirinae	henipavirus	nipah virus	blood or serum	65	42		single	longitudinal	serology	luminex assay	NiV sG	blood	NA	ghana	accra	captive colony at accra zoo	5.625303	-0.203029	2010	march	NA	NA	NA	NA	NA
Glennon, EE; Becker, DJ; Peel, AJ; Garnier, R; Suu-Ire, RD; Gibson, L; Hayman, DTS; Wood, JLN; Cunningham, AA; Plowright, RK; Restif, O	What is stirring in the reservoir? Modelling mechanisms of henipavirus circulation in fruit bat hosts	philosophical transactions of the royal society b	2019	eidolinae	eidolon	helvum	orthoparamyxovirinae	henipavirus	nipah virus	blood or serum	62	41		single	longitudinal	serology	luminex assay	NiV sG	blood	NA	ghana	accra	captive colony at accra zoo	5.625303	-0.203029	2011	march	NA	NA	NA	NA	NA
Glennon, EE; Becker, DJ; Peel, AJ; Garnier, R; Suu-Ire, RD; Gibson, L; Hayman, DTS; Wood, JLN; Cunningham, AA; Plowright, RK; Restif, O	What is stirring in the reservoir? Modelling mechanisms of henipavirus circulation in fruit bat hosts	philosophical transactions of the royal society b	2019	eidolinae	eidolon	helvum	orthoparamyxovirinae	henipavirus	nipah virus	blood or serum	81	45		single	longitudinal	serology	luminex assay	NiV sG	blood	NA	ghana	accra	captive colony at accra zoo	5.625303	-0.203029	2012	march	NA	NA	NA	NA	NA
Glennon, EE; Becker, DJ; Peel, AJ; Garnier, R; Suu-Ire, RD; Gibson, L; Hayman, DTS; Wood, JLN; Cunningham, AA; Plowright, RK; Restif, O	What is stirring in the reservoir? Modelling mechanisms of henipavirus circulation in fruit bat hosts	philosophical transactions of the royal society b	2019	eidolinae	eidolon	helvum	orthoparamyxovirinae	henipavirus	nipah virus	blood or serum	123	61		single	longitudinal	serology	luminex assay	NiV sG	blood	NA	ghana	accra	captive colony at accra zoo	5.625303	-0.203029	2016	march	NA	NA	NA	NA	NA
Glennon, EE; Becker, DJ; Peel, AJ; Garnier, R; Suu-Ire, RD; Gibson, L; Hayman, DTS; Wood, JLN; Cunningham, AA; Plowright, RK; Restif, O	What is stirring in the reservoir? Modelling mechanisms of henipavirus circulation in fruit bat hosts	philosophical transactions of the royal society b	2019	eidolinae	eidolon	helvum	orthoparamyxovirinae	henipavirus	nipah virus	blood or serum	117	60		single	longitudinal	serology	luminex assay	NiV sG	blood	NA	ghana	accra	captive colony at accra zoo	5.625303	-0.203029	2016	april	NA	NA	NA	NA	NA
Glennon, EE; Becker, DJ; Peel, AJ; Garnier, R; Suu-Ire, RD; Gibson, L; Hayman, DTS; Wood, JLN; Cunningham, AA; Plowright, RK; Restif, O	What is stirring in the reservoir? Modelling mechanisms of henipavirus circulation in fruit bat hosts	philosophical transactions of the royal society b	2019	eidolinae	eidolon	helvum	orthoparamyxovirinae	henipavirus	nipah virus	blood or serum	75	47		single	longitudinal	serology	luminex assay	NiV sG	blood	NA	ghana	accra	captive colony at accra zoo	5.625303	-0.203029	2010	may	NA	NA	NA	NA	NA
Glennon, EE; Becker, DJ; Peel, AJ; Garnier, R; Suu-Ire, RD; Gibson, L; Hayman, DTS; Wood, JLN; Cunningham, AA; Plowright, RK; Restif, O	What is stirring in the reservoir? Modelling mechanisms of henipavirus circulation in fruit bat hosts	philosophical transactions of the royal society b	2019	eidolinae	eidolon	helvum	orthoparamyxovirinae	henipavirus	nipah virus	blood or serum	90	59		single	longitudinal	serology	luminex assay	NiV sG	blood	NA	ghana	accra	captive colony at accra zoo	5.625303	-0.203029	2014	may	NA	NA	NA	NA	NA
Glennon, EE; Becker, DJ; Peel, AJ; Garnier, R; Suu-Ire, RD; Gibson, L; Hayman, DTS; Wood, JLN; Cunningham, AA; Plowright, RK; Restif, O	What is stirring in the reservoir? Modelling mechanisms of henipavirus circulation in fruit bat hosts	philosophical transactions of the royal society b	2019	eidolinae	eidolon	helvum	orthoparamyxovirinae	henipavirus	nipah virus	blood or serum	101	55		single	longitudinal	serology	luminex assay	NiV sG	blood	NA	ghana	accra	captive colony at accra zoo	5.625303	-0.203029	2012	june	NA	NA	NA	NA	NA
Glennon, EE; Becker, DJ; Peel, AJ; Garnier, R; Suu-Ire, RD; Gibson, L; Hayman, DTS; Wood, JLN; Cunningham, AA; Plowright, RK; Restif, O	What is stirring in the reservoir? Modelling mechanisms of henipavirus circulation in fruit bat hosts	philosophical transactions of the royal society b	2019	eidolinae	eidolon	helvum	orthoparamyxovirinae	henipavirus	nipah virus	blood or serum	101	54		single	longitudinal	serology	luminex assay	NiV sG	blood	NA	ghana	accra	captive colony at accra zoo	5.625303	-0.203029	2013	june	NA	NA	NA	NA	NA
Glennon, EE; Becker, DJ; Peel, AJ; Garnier, R; Suu-Ire, RD; Gibson, L; Hayman, DTS; Wood, JLN; Cunningham, AA; Plowright, RK; Restif, O	What is stirring in the reservoir? Modelling mechanisms of henipavirus circulation in fruit bat hosts	philosophical transactions of the royal society b	2019	eidolinae	eidolon	helvum	orthoparamyxovirinae	henipavirus	nipah virus	blood or serum	13	9		single	longitudinal	serology	luminex assay	NiV sG	blood	NA	ghana	accra	captive colony at accra zoo	5.625303	-0.203029	2009	july	NA	NA	NA	NA	NA
Glennon, EE; Becker, DJ; Peel, AJ; Garnier, R; Suu-Ire, RD; Gibson, L; Hayman, DTS; Wood, JLN; Cunningham, AA; Plowright, RK; Restif, O	What is stirring in the reservoir? Modelling mechanisms of henipavirus circulation in fruit bat hosts	philosophical transactions of the royal society b	2019	eidolinae	eidolon	helvum	orthoparamyxovirinae	henipavirus	nipah virus	blood or serum	66	45		single	longitudinal	serology	luminex assay	NiV sG	blood	NA	ghana	accra	captive colony at accra zoo	5.625303	-0.203029	2010	july	NA	NA	NA	NA	NA
Glennon, EE; Becker, DJ; Peel, AJ; Garnier, R; Suu-Ire, RD; Gibson, L; Hayman, DTS; Wood, JLN; Cunningham, AA; Plowright, RK; Restif, O	What is stirring in the reservoir? Modelling mechanisms of henipavirus circulation in fruit bat hosts	philosophical transactions of the royal society b	2019	eidolinae	eidolon	helvum	orthoparamyxovirinae	henipavirus	nipah virus	blood or serum	81	55		single	longitudinal	serology	luminex assay	NiV sG	blood	NA	ghana	accra	captive colony at accra zoo	5.625303	-0.203029	2011	july	NA	NA	NA	NA	NA
Glennon, EE; Becker, DJ; Peel, AJ; Garnier, R; Suu-Ire, RD; Gibson, L; Hayman, DTS; Wood, JLN; Cunningham, AA; Plowright, RK; Restif, O	What is stirring in the reservoir? Modelling mechanisms of henipavirus circulation in fruit bat hosts	philosophical transactions of the royal society b	2019	eidolinae	eidolon	helvum	orthoparamyxovirinae	henipavirus	nipah virus	blood or serum	110	77		single	longitudinal	serology	luminex assay	NiV sG	blood	NA	ghana	accra	captive colony at accra zoo	5.625303	-0.203029	2017	july	NA	NA	NA	NA	NA
Glennon, EE; Becker, DJ; Peel, AJ; Garnier, R; Suu-Ire, RD; Gibson, L; Hayman, DTS; Wood, JLN; Cunningham, AA; Plowright, RK; Restif, O	What is stirring in the reservoir? Modelling mechanisms of henipavirus circulation in fruit bat hosts	philosophical transactions of the royal society b	2019	eidolinae	eidolon	helvum	orthoparamyxovirinae	henipavirus	nipah virus	blood or serum	72	40		single	longitudinal	serology	luminex assay	NiV sG	blood	NA	ghana	accra	captive colony at accra zoo	5.625303	-0.203029	2010	september	NA	NA	NA	NA	NA
Glennon, EE; Becker, DJ; Peel, AJ; Garnier, R; Suu-Ire, RD; Gibson, L; Hayman, DTS; Wood, JLN; Cunningham, AA; Plowright, RK; Restif, O	What is stirring in the reservoir? Modelling mechanisms of henipavirus circulation in fruit bat hosts	philosophical transactions of the royal society b	2019	eidolinae	eidolon	helvum	orthoparamyxovirinae	henipavirus	nipah virus	blood or serum	101	61		single	longitudinal	serology	luminex assay	NiV sG	blood	NA	ghana	accra	captive colony at accra zoo	5.625303	-0.203029	2012	september	NA	NA	NA	NA	NA
Kirkland, PD; Love, RJ; Philbey, AW; Ross, AD; Davis, RJ; Hart, KG	Epidemiology and control of Menangle virus in pigs	australian veterinary journal	2001	pteropodinae	pteropus	poliocephalus	rubulavirinae	pararubulavirus	menangle virus	blood or serum	80	40		single	cross-sectional	serology	serum neutralization test	NA	blood	NA	australia	new south wales	nepean river			NA	NA		NA		NA	NA
Kirkland, PD; Love, RJ; Philbey, AW; Ross, AD; Davis, RJ; Hart, KG	Epidemiology and control of Menangle virus in pigs	australian veterinary journal	2001	pteropodinae	pteropus	poliocephalus	rubulavirinae	pararubulavirus	menangle virus	feces	55	0		single	cross-sectional	virus isolation	cell culture	NA	feces	0	australia	new south wales	nepean river			NA	NA		NA		NA	NA
Kirkland, PD; Love, RJ; Philbey, AW; Ross, AD; Davis, RJ; Hart, KG	Epidemiology and control of Menangle virus in pigs	australian veterinary journal	2001	pteropodinae	pteropus	poliocephalus	rubulavirinae	pararubulavirus	menangle virus	feces	4	0		pooled	cross-sectional	virus isolation	cell culture	NA	feces	0	australia	new south wales	nepean river			NA	NA		NA		NA	NA	contaminated with urine
Philbey, AW; Kirkland, PD; Ross, AD; Field, HE; Srivastava, M; Davis, RJ; Love, RJ	Infection with Menangle virus in flying foxes (Pteropus spp.) in Australia	australian veterinary journal	2008	pteropodinae	pteropus	poliocephalus	rubulavirinae	pararubulavirus	menangle virus	blood or serum	227	94		single	cross-sectional	serology	virus neutralization test	NA	blood	NA	australia	new south wales, queensland	NA			NA	NA	1995	NA	2000	NA	NA	n=214 new south wales, n=13 queensland
Philbey, AW; Kirkland, PD; Ross, AD; Field, HE; Srivastava, M; Davis, RJ; Love, RJ	Infection with Menangle virus in flying foxes (Pteropus spp.) in Australia	australian veterinary journal	2008	pteropodinae	pteropus	alecto	rubulavirinae	pararubulavirus	menangle virus	blood or serum	28	13		single	cross-sectional	serology	virus neutralization test	NA	blood	NA	australia	new south wales, queensland	NA			NA	NA	1995	NA	2000	NA	NA	n=7 new south wales, n=21 queensland
Philbey, AW; Kirkland, PD; Ross, AD; Field, HE; Srivastava, M; Davis, RJ; Love, RJ	Infection with Menangle virus in flying foxes (Pteropus spp.) in Australia	australian veterinary journal	2008	pteropodinae	pteropus	conspicillatus	rubulavirinae	pararubulavirus	menangle virus	blood or serum	20	5		single	cross-sectional	serology	virus neutralization test	NA	blood	NA	australia	queensland	NA			NA	NA	1995	NA	2000	NA	NA
Philbey, AW; Kirkland, PD; Ross, AD; Field, HE; Srivastava, M; Davis, RJ; Love, RJ	Infection with Menangle virus in flying foxes (Pteropus spp.) in Australia	australian veterinary journal	2008	pteropodinae	pteropus	scapulatus	rubulavirinae	pararubulavirus	menangle virus	blood or serum	98	1		single	cross-sectional	serology	virus neutralization test	NA	blood	NA	australia	new south wales, queensland, western australia	NA			NA	NA	1995	NA	2000	NA	NA	n=6 new south wales, n=26 queensland, n=66 western australia
Philbey, AW; Kirkland, PD; Ross, AD; Field, HE; Srivastava, M; Davis, RJ; Love, RJ	Infection with Menangle virus in flying foxes (Pteropus spp.) in Australia	australian veterinary journal	2008	pteropodinae	pteropus	poliocephalus	rubulavirinae	pararubulavirus	menangle virus	lung	202	0		single	cross-sectional	virus isolation	cell culture	NA	tissue	0	australia	new south wales	sydney basin, north coast, south coast, central coast			NA	NA	1997	NA	2000	NA	NA
Philbey, AW; Kirkland, PD; Ross, AD; Field, HE; Srivastava, M; Davis, RJ; Love, RJ	Infection with Menangle virus in flying foxes (Pteropus spp.) in Australia	australian veterinary journal	2008	pteropodinae	pteropus	poliocephalus	rubulavirinae	pararubulavirus	menangle virus	kidney	196	0		single	cross-sectional	virus isolation	cell culture	NA	tissue	0	australia	new south wales	sydney basin, north coast, south coast, central coast			NA	NA	1997	NA	2000	NA	NA
Philbey, AW; Kirkland, PD; Ross, AD; Field, HE; Srivastava, M; Davis, RJ; Love, RJ	Infection with Menangle virus in flying foxes (Pteropus spp.) in Australia	australian veterinary journal	2008	pteropodinae	pteropus	poliocephalus	rubulavirinae	pararubulavirus	menangle virus	spleen	193	0		single	cross-sectional	virus isolation	cell culture	NA	tissue	0	australia	new south wales	sydney basin, north coast, south coast, central coast			NA	NA	1997	NA	2000	NA	NA
Philbey, AW; Kirkland, PD; Ross, AD; Field, HE; Srivastava, M; Davis, RJ; Love, RJ	Infection with Menangle virus in flying foxes (Pteropus spp.) in Australia	australian veterinary journal	2008	pteropodinae	pteropus	poliocephalus	rubulavirinae	pararubulavirus	menangle virus	heart	161	0		single	cross-sectional	virus isolation	cell culture	NA	tissue	0	australia	new south wales	sydney basin, north coast, south coast, central coast			NA	NA	1997	NA	2000	NA	NA
Philbey, AW; Kirkland, PD; Ross, AD; Field, HE; Srivastava, M; Davis, RJ; Love, RJ	Infection with Menangle virus in flying foxes (Pteropus spp.) in Australia	australian veterinary journal	2008	pteropodinae	pteropus	poliocephalus	rubulavirinae	pararubulavirus	menangle virus	brain	158	0		single	cross-sectional	virus isolation	cell culture	NA	tissue	0	australia	new south wales	sydney basin, north coast, south coast, central coast			NA	NA	1997	NA	2000	NA	NA
Philbey, AW; Kirkland, PD; Ross, AD; Field, HE; Srivastava, M; Davis, RJ; Love, RJ	Infection with Menangle virus in flying foxes (Pteropus spp.) in Australia	australian veterinary journal	2008	pteropodinae	pteropus	poliocephalus	rubulavirinae	pararubulavirus	menangle virus	reproductive tract	144	0		single	cross-sectional	virus isolation	cell culture	NA	tissue	0	australia	new south wales	sydney basin, north coast, south coast, central coast			NA	NA	1997	NA	2000	NA	NA
Philbey, AW; Kirkland, PD; Ross, AD; Field, HE; Srivastava, M; Davis, RJ; Love, RJ	Infection with Menangle virus in flying foxes (Pteropus spp.) in Australia	australian veterinary journal	2008	pteropodinae	pteropus	poliocephalus	rubulavirinae	pararubulavirus	menangle virus	intestine	128	0		single	cross-sectional	virus isolation	cell culture	NA	tissue	0	australia	new south wales	sydney basin, north coast, south coast, central coast			NA	NA	1997	NA	2000	NA	NA
Philbey, AW; Kirkland, PD; Ross, AD; Field, HE; Srivastava, M; Davis, RJ; Love, RJ	Infection with Menangle virus in flying foxes (Pteropus spp.) in Australia	australian veterinary journal	2008	pteropodinae	pteropus	poliocephalus	rubulavirinae	pararubulavirus	menangle virus	liver	40	0		single	cross-sectional	virus isolation	cell culture	NA	tissue	0	australia	new south wales	sydney basin, north coast, south coast, central coast			NA	NA	1997	NA	2000	NA	NA
Philbey, AW; Kirkland, PD; Ross, AD; Field, HE; Srivastava, M; Davis, RJ; Love, RJ	Infection with Menangle virus in flying foxes (Pteropus spp.) in Australia	australian veterinary journal	2008	pteropodinae	pteropus	poliocephalus	rubulavirinae	pararubulavirus	menangle virus	placenta	28	0		single	cross-sectional	virus isolation	cell culture	NA	tissue	0	australia	new south wales	sydney basin, north coast, south coast, central coast			NA	NA	1997	NA	2000	NA	NA
Philbey, AW; Kirkland, PD; Ross, AD; Field, HE; Srivastava, M; Davis, RJ; Love, RJ	Infection with Menangle virus in flying foxes (Pteropus spp.) in Australia	australian veterinary journal	2008	pteropodinae	pteropus	poliocephalus	rubulavirinae	pararubulavirus	menangle virus	pooled fetal tisses (brain, lung, heart, kidney and/or spleen)	25	0		single	cross-sectional	virus isolation	cell culture	NA	tissue	0	australia	new south wales	sydney basin, north coast, south coast, central coast			NA	NA	1997	NA	2000	NA	NA
Philbey, AW; Kirkland, PD; Ross, AD; Field, HE; Srivastava, M; Davis, RJ; Love, RJ	Infection with Menangle virus in flying foxes (Pteropus spp.) in Australia	australian veterinary journal	2008	pteropodinae	pteropus	poliocephalus	rubulavirinae	pararubulavirus	menangle virus	feces	103	0		single	cross-sectional	virus isolation	cell culture	NA	feces	0	australia	new south wales	sydney basin, north coast, south coast, central coast			NA	NA	1997	NA	2000	NA	NA	68 individual fecal samples examined under electron microscopy, 21 samples had paramyxovirus-like particles observed; four pooled urine/feces samples from under menangle colony also had paramyxovirus-like particles observed under microscopy
Philbey, AW; Kirkland, PD; Ross, AD; Field, HE; Srivastava, M; Davis, RJ; Love, RJ	Infection with Menangle virus in flying foxes (Pteropus spp.) in Australia	australian veterinary journal	2008	pteropodinae	pteropus	alecto	rubulavirinae	pararubulavirus	menangle virus	lung	3	0		single	cross-sectional	virus isolation	cell culture	NA	tissue	0	australia	new south wales	north coast			NA	NA	1997	NA	2000	NA	NA
Philbey, AW; Kirkland, PD; Ross, AD; Field, HE; Srivastava, M; Davis, RJ; Love, RJ	Infection with Menangle virus in flying foxes (Pteropus spp.) in Australia	australian veterinary journal	2008	pteropodinae	pteropus	alecto	rubulavirinae	pararubulavirus	menangle virus	kidney	3	0		single	cross-sectional	virus isolation	cell culture	NA	tissue	0	australia	new south wales	north coast			NA	NA	1997	NA	2000	NA	NA
Philbey, AW; Kirkland, PD; Ross, AD; Field, HE; Srivastava, M; Davis, RJ; Love, RJ	Infection with Menangle virus in flying foxes (Pteropus spp.) in Australia	australian veterinary journal	2008	pteropodinae	pteropus	alecto	rubulavirinae	pararubulavirus	menangle virus	spleen	3	0		single	cross-sectional	virus isolation	cell culture	NA	tissue	0	australia	new south wales	north coast			NA	NA	1997	NA	2000	NA	NA
Philbey, AW; Kirkland, PD; Ross, AD; Field, HE; Srivastava, M; Davis, RJ; Love, RJ	Infection with Menangle virus in flying foxes (Pteropus spp.) in Australia	australian veterinary journal	2008	pteropodinae	pteropus	alecto	rubulavirinae	pararubulavirus	menangle virus	heart	1	0		single	cross-sectional	virus isolation	cell culture	NA	tissue	0	australia	new south wales	north coast			NA	NA	1997	NA	2000	NA	NA
Philbey, AW; Kirkland, PD; Ross, AD; Field, HE; Srivastava, M; Davis, RJ; Love, RJ	Infection with Menangle virus in flying foxes (Pteropus spp.) in Australia	australian veterinary journal	2008	pteropodinae	pteropus	alecto	rubulavirinae	pararubulavirus	menangle virus	brain	1	0		single	cross-sectional	virus isolation	cell culture	NA	tissue	0	australia	new south wales	north coast			NA	NA	1997	NA	2000	NA	NA
Philbey, AW; Kirkland, PD; Ross, AD; Field, HE; Srivastava, M; Davis, RJ; Love, RJ	Infection with Menangle virus in flying foxes (Pteropus spp.) in Australia	australian veterinary journal	2008	pteropodinae	pteropus	alecto	rubulavirinae	pararubulavirus	menangle virus	intestine	1	0		single	cross-sectional	virus isolation	cell culture	NA	tissue	0	australia	new south wales	north coast			NA	NA	1997	NA	2000	NA	NA
Philbey, AW; Kirkland, PD; Ross, AD; Field, HE; Srivastava, M; Davis, RJ; Love, RJ	Infection with Menangle virus in flying foxes (Pteropus spp.) in Australia	australian veterinary journal	2008	pteropodinae	pteropus	alecto	rubulavirinae	pararubulavirus	menangle virus	liver	1	0		single	cross-sectional	virus isolation	cell culture	NA	tissue	0	australia	new south wales	north coast			NA	NA	1997	NA	2000	NA	NA
Philbey, AW; Kirkland, PD; Ross, AD; Field, HE; Srivastava, M; Davis, RJ; Love, RJ	Infection with Menangle virus in flying foxes (Pteropus spp.) in Australia	australian veterinary journal	2008	pteropodinae	pteropus	scapulatus	rubulavirinae	pararubulavirus	menangle virus	lung	5	0		single	cross-sectional	virus isolation	cell culture	NA	tissue	0	australia	new south wales	central coast, central tablelands, central west			NA	NA	1997	NA	2000	NA	NA
Philbey, AW; Kirkland, PD; Ross, AD; Field, HE; Srivastava, M; Davis, RJ; Love, RJ	Infection with Menangle virus in flying foxes (Pteropus spp.) in Australia	australian veterinary journal	2008	pteropodinae	pteropus	scapulatus	rubulavirinae	pararubulavirus	menangle virus	kidney	5	0		single	cross-sectional	virus isolation	cell culture	NA	tissue	0	australia	new south wales	central coast, central tablelands, central west			NA	NA	1997	NA	2000	NA	NA
Philbey, AW; Kirkland, PD; Ross, AD; Field, HE; Srivastava, M; Davis, RJ; Love, RJ	Infection with Menangle virus in flying foxes (Pteropus spp.) in Australia	australian veterinary journal	2008	pteropodinae	pteropus	scapulatus	rubulavirinae	pararubulavirus	menangle virus	spleen	5	0		single	cross-sectional	virus isolation	cell culture	NA	tissue	0	australia	new south wales	central coast, central tablelands, central west			NA	NA	1997	NA	2000	NA	NA
Smith, I; Broos, A; de Jong, C; Zeddeman, A; Smith, C; Smith, G; Moore, F; Barr, J; Crameri, G; Marsh, G; Tachedjian, M; Yu, M; Kung, YH; Wang, LF; Field, H	Identifying Hendra Virus Diversity in Pteropid Bats	plos one	2011	pteropodinae	pteropus	alecto, conspicillatus, poliocephalus	orthoparamyxovirinae	henipavirus	hendra virus	urine	30	4		pooled	cross-sectional	virus isolation	cell culture	NA	urine	1	australia	queensland	cedar grove, yeppoon, tolga scrub			NA	NA	2008	december	2010	march	NA	isolation attempted from 30 PCR-positive samples (Field et al. 2011, plos one)
Raut, CG; Yadav, PD; Towner, JS; Amman, BR; Erickson, BR; Cannon, DL; Sivaram, A; Basu, A; Nichol, ST; Mishra, AC; Mourya, DT	Isolation of a Novel Adenovirus from Rousettus leschenaultii Bats from India	intervirology	2012	rousettinae	rousettus	leschenaultii	orthoparamyxovirinae	henipavirus	nipah virus	liver, spleen	153	0		single	cross-sectional	virus isolation	cell culture	NA	tissue	0	india	maharashtra	mahabaleshwar			NA	NA	NA	NA	NA	NA	NA
Raut, CG; Yadav, PD; Towner, JS; Amman, BR; Erickson, BR; Cannon, DL; Sivaram, A; Basu, A; Nichol, ST; Mishra, AC; Mourya, DT	Isolation of a Novel Adenovirus from Rousettus leschenaultii Bats from India	intervirology	2012	rousettinae	rousettus	leschenaultii	orthoparamyxovirinae	henipavirus	nipah virus	liver, spleen	153	0		single	cross-sectional	PCR	qRT-PCR	NA	tissue	NA	india	maharashtra	mahabaleshwar			NA	NA	NA	NA	NA	NA	NA
Raut, CG; Yadav, PD; Towner, JS; Amman, BR; Erickson, BR; Cannon, DL; Sivaram, A; Basu, A; Nichol, ST; Mishra, AC; Mourya, DT	Isolation of a Novel Adenovirus from Rousettus leschenaultii Bats from India	intervirology	2012	rousettinae	rousettus	leschenaultii	orthoparamyxovirinae	henipavirus	nipah virus	blood or serum	153	0		single	cross-sectional	serology	ELISA	NA	blood	NA	india	maharashtra	mahabaleshwar			NA	NA	NA	NA	NA	NA	NA
Sohayati, AR; Hassan, L; Sharifah, SH; Lazarus, K; Zaini, CM; Epstein, JH; Naim, NS; Field, HE; Arshad, SS; Aziz, JA; Daszak, P	Evidence for Nipah virus recrudescence and serological patterns of captive Pteropus vampyrus	epidemiology and infection	2011	pteropodinae	pteropus	vampyrus	orthoparamyxovirinae	henipavirus	nipah virus	blood or serum	19	14		single	longitudinal	serology	serum neutralization test	NA	blood	NA	malaysia	lenggong, kampung gajah	NA			NA	NA	2004	june	2005	june	NA	14 of 19 bats seropositive upon entry to study; captive colony at taiping zoo, perak; bats caught at two sites: 5.116972 N, 100.97575 E; 4.176389 N, 100.926944 E
Sohayati, AR; Hassan, L; Sharifah, SH; Lazarus, K; Zaini, CM; Epstein, JH; Naim, NS; Field, HE; Arshad, SS; Aziz, JA; Daszak, P	Evidence for Nipah virus recrudescence and serological patterns of captive Pteropus vampyrus	epidemiology and infection	2011	pteropodinae	pteropus	vampyrus	orthoparamyxovirinae	henipavirus	nipah virus	blood or serum	272	0		single	longitudinal	virus isolation	cell culture	NA	blood	NA	malaysia	lenggong, kampung gajah	NA			NA	NA	2004	june	2005	june	NA	captive colony at taiping zoo, perak; bats caught at two sites: 5 deg 07' 01.1 N, 100 deg 58' 32.7 E, 4 deg 10' 35 N, 100 deg 55'37 E
Sohayati, AR; Hassan, L; Sharifah, SH; Lazarus, K; Zaini, CM; Epstein, JH; Naim, NS; Field, HE; Arshad, SS; Aziz, JA; Daszak, P	Evidence for Nipah virus recrudescence and serological patterns of captive Pteropus vampyrus	epidemiology and infection	2011	pteropodinae	pteropus	vampyrus	orthoparamyxovirinae	henipavirus	nipah virus	throat	272	0		single	longitudinal	virus isolation	cell culture	NA	swab	NA	malaysia	lenggong, kampung gajah	NA			NA	NA	2004	june	2005	june	NA	captive colony at taiping zoo, perak; bats caught at two sites: 5.116972 N, 100.97575 E; 4.176389 N, 100.926944 E
Sohayati, AR; Hassan, L; Sharifah, SH; Lazarus, K; Zaini, CM; Epstein, JH; Naim, NS; Field, HE; Arshad, SS; Aziz, JA; Daszak, P	Evidence for Nipah virus recrudescence and serological patterns of captive Pteropus vampyrus	epidemiology and infection	2011	pteropodinae	pteropus	vampyrus	orthoparamyxovirinae	henipavirus	nipah virus	urine, urogenital	272	1		single	longitudinal	virus isolation	cell culture	NA	urine, swab	NA	malaysia	lenggong, kampung gajah	NA			NA	NA	2004	june	2005	june	NA	positive sample from may 2005; captive colony at taiping zoo, perak; bats caught at two sites: 5.116972 N, 100.97575 E; 4.176389 N, 100.926944 E
Sohayati, AR; Hassan, L; Sharifah, SH; Lazarus, K; Zaini, CM; Epstein, JH; Naim, NS; Field, HE; Arshad, SS; Aziz, JA; Daszak, P	Evidence for Nipah virus recrudescence and serological patterns of captive Pteropus vampyrus	epidemiology and infection	2011	pteropodinae	pteropus	vampyrus	orthoparamyxovirinae	henipavirus	nipah virus	blood or serum	5	0		single	longitudinal	virus isolation	cell culture	NA	blood	NA	malaysia	lenggong, kampung gajah	NA			2005	june	NA	NA	NA	NA	NA	five seropositive bats euthanized at end of study and viral isolation attempted from tissues; captive colony at taiping zoo, perak; bats caught at two sites: 5.116972 N, 100.97575 E; 4.176389 N, 100.926944 E
Sohayati, AR; Hassan, L; Sharifah, SH; Lazarus, K; Zaini, CM; Epstein, JH; Naim, NS; Field, HE; Arshad, SS; Aziz, JA; Daszak, P	Evidence for Nipah virus recrudescence and serological patterns of captive Pteropus vampyrus	epidemiology and infection	2011	pteropodinae	pteropus	vampyrus	orthoparamyxovirinae	henipavirus	nipah virus	brain	5	0		single	longitudinal	virus isolation	cell culture	NA	tissue	NA	malaysia	lenggong, kampung gajah	NA			2005	june	NA	NA	NA	NA	NA	five seropositive bats euthanized at end of study and viral isolation attempted from tissues; captive colony at taiping zoo, perak; bats caught at two sites: 5.116972 N, 100.97575 E; 4.176389 N, 100.926944 E
Sohayati, AR; Hassan, L; Sharifah, SH; Lazarus, K; Zaini, CM; Epstein, JH; Naim, NS; Field, HE; Arshad, SS; Aziz, JA; Daszak, P	Evidence for Nipah virus recrudescence and serological patterns of captive Pteropus vampyrus	epidemiology and infection	2011	pteropodinae	pteropus	vampyrus	orthoparamyxovirinae	henipavirus	nipah virus	heart	5	0		single	longitudinal	virus isolation	cell culture	NA	tissue	NA	malaysia	lenggong, kampung gajah	NA			2005	june	NA	NA	NA	NA	NA	five seropositive bats euthanized at end of study and viral isolation attempted from tissues; captive colony at taiping zoo, perak; bats caught at two sites: 5.116972 N, 100.97575 E; 4.176389 N, 100.926944 E
Sohayati, AR; Hassan, L; Sharifah, SH; Lazarus, K; Zaini, CM; Epstein, JH; Naim, NS; Field, HE; Arshad, SS; Aziz, JA; Daszak, P	Evidence for Nipah virus recrudescence and serological patterns of captive Pteropus vampyrus	epidemiology and infection	2011	pteropodinae	pteropus	vampyrus	orthoparamyxovirinae	henipavirus	nipah virus	liver	5	0		single	longitudinal	virus isolation	cell culture	NA	tissue	NA	malaysia	lenggong, kampung gajah	NA			2005	june	NA	NA	NA	NA	NA	five seropositive bats euthanized at end of study and viral isolation attempted from tissues; captive colony at taiping zoo, perak; bats caught at two sites: 5.116972 N, 100.97575 E; 4.176389 N, 100.926944 E
Sohayati, AR; Hassan, L; Sharifah, SH; Lazarus, K; Zaini, CM; Epstein, JH; Naim, NS; Field, HE; Arshad, SS; Aziz, JA; Daszak, P	Evidence for Nipah virus recrudescence and serological patterns of captive Pteropus vampyrus	epidemiology and infection	2011	pteropodinae	pteropus	vampyrus	orthoparamyxovirinae	henipavirus	nipah virus	lung	5	0		single	longitudinal	virus isolation	cell culture	NA	tissue	NA	malaysia	lenggong, kampung gajah	NA			2005	june	NA	NA	NA	NA	NA	five seropositive bats euthanized at end of study and viral isolation attempted from tissues; captive colony at taiping zoo, perak; bats caught at two sites: 5.116972 N, 100.97575 E; 4.176389 N, 100.926944 E
Sohayati, AR; Hassan, L; Sharifah, SH; Lazarus, K; Zaini, CM; Epstein, JH; Naim, NS; Field, HE; Arshad, SS; Aziz, JA; Daszak, P	Evidence for Nipah virus recrudescence and serological patterns of captive Pteropus vampyrus	epidemiology and infection	2011	pteropodinae	pteropus	vampyrus	orthoparamyxovirinae	henipavirus	nipah virus	kidney	5	0		single	longitudinal	virus isolation	cell culture	NA	tissue	NA	malaysia	lenggong, kampung gajah	NA			2005	june	NA	NA	NA	NA	NA	five seropositive bats euthanized at end of study and viral isolation attempted from tissues; captive colony at taiping zoo, perak; bats caught at two sites: 5.116972 N, 100.97575 E; 4.176389 N, 100.926944 E
Sohayati, AR; Hassan, L; Sharifah, SH; Lazarus, K; Zaini, CM; Epstein, JH; Naim, NS; Field, HE; Arshad, SS; Aziz, JA; Daszak, P	Evidence for Nipah virus recrudescence and serological patterns of captive Pteropus vampyrus	epidemiology and infection	2011	pteropodinae	pteropus	vampyrus	orthoparamyxovirinae	henipavirus	nipah virus	spleen	5	0		single	longitudinal	virus isolation	cell culture	NA	tissue	NA	malaysia	lenggong, kampung gajah	NA			2005	june	NA	NA	NA	NA	NA	five seropositive bats euthanized at end of study and viral isolation attempted from tissues; captive colony at taiping zoo, perak; bats caught at two sites: 5.116972 N, 100.97575 E; 4.176389 N, 100.926944 E
Sohayati, AR; Hassan, L; Sharifah, SH; Lazarus, K; Zaini, CM; Epstein, JH; Naim, NS; Field, HE; Arshad, SS; Aziz, JA; Daszak, P	Evidence for Nipah virus recrudescence and serological patterns of captive Pteropus vampyrus	epidemiology and infection	2011	pteropodinae	pteropus	vampyrus	orthoparamyxovirinae	henipavirus	nipah virus	testes, uterus	5	0		single	longitudinal	virus isolation	cell culture	NA	tissue	NA	malaysia	lenggong, kampung gajah	NA			2005	june	NA	NA	NA	NA	NA	five seropositive bats euthanized at end of study and viral isolation attempted from tissues; captive colony at taiping zoo, perak; bats caught at two sites: 5.116972 N, 100.97575 E; 4.176389 N, 100.926944 E
Halpin, K; Young, PL; Field, HE; Mackenzie, JS	Isolation of Hendra virus from pteropid bats: a natural reservoir of Hendra virus	journal of general virology	2000	pteropodinae	pteropus	alecto, conspicillatus, poliocephalus, scapulatus	orthoparamyxovirinae	henipavirus	hendra virus	liver, kidney, lung, spleen, reproductive organs	652	3		single	cross-sectional	virus isolation	cell culture	NA	tissue	1	australia	southeast queensland	NA			1996	NA	NA	july	NA	december	NA	positive samples: seropositive pteropus poliocephalus uterine fluid and fetal liver/lung tissue, pteropus alecto fetal lung tissue; both from brisbane
Yadav, PD; Raut, CG; Shete, AM; Mishra, AC; Towner, JS; Nichol, ST; Mourya, DT	Short Report: Detection of Nipah Virus RNA in Fruit Bat (Pteropus giganteus) from India	american journal of tropical medicine and hygiene	2012	pteropodinae	pteropus	giganteus	orthoparamyxovirinae	henipavirus	nipah virus	liver, spleen	31	1		single	cross-sectional	PCR	RT-PCR	N	tissue	0	india	maharashtra, west bengal	NA			NA	NA	2009	may	2010	october	NA	positive by both quantitative RT-PCR and diagnostic NiV-specific RT-PCR; RNA-positive bat was collected in myanaguri, west bengal
Yadav, PD; Raut, CG; Shete, AM; Mishra, AC; Towner, JS; Nichol, ST; Mourya, DT	Short Report: Detection of Nipah Virus RNA in Fruit Bat (Pteropus giganteus) from India	american journal of tropical medicine and hygiene	2012	pteropodinae	pteropus	giganteus	orthoparamyxovirinae	henipavirus	nipah virus	kidney	31	1		single	cross-sectional	PCR	RT-PCR	N	tissue	0	india	maharashtra, west bengal	NA			NA	NA	2009	may	2010	october	NA	negative by quantitative RT-PCR but positive by diagnostic NiV-specific RT-PCR; RNA-positive bat was collected in myanaguri, west bengal
Yadav, PD; Raut, CG; Shete, AM; Mishra, AC; Towner, JS; Nichol, ST; Mourya, DT	Short Report: Detection of Nipah Virus RNA in Fruit Bat (Pteropus giganteus) from India	american journal of tropical medicine and hygiene	2012	pteropodinae	pteropus	giganteus	orthoparamyxovirinae	henipavirus	nipah virus	blood or serum	31	1		single	cross-sectional	serology	ELISA	NA	blood	NA	india	maharashtra, west bengal	NA			NA	NA	2009	may	2010	october	NA	seropositive bat was collected in myanaguri, west bengal
Yadav, PD; Raut, CG; Shete, AM; Mishra, AC; Towner, JS; Nichol, ST; Mourya, DT	Short Report: Detection of Nipah Virus RNA in Fruit Bat (Pteropus giganteus) from India	american journal of tropical medicine and hygiene	2012	cynopterinae	cynopterus	sphinx	orthoparamyxovirinae	henipavirus	nipah virus	liver, spleen	30	0		single	cross-sectional	PCR	RT-PCR	N	tissue	0	india	maharashtra, west bengal	NA			NA	NA	2009	may	2010	october	NA
Yadav, PD; Raut, CG; Shete, AM; Mishra, AC; Towner, JS; Nichol, ST; Mourya, DT	Short Report: Detection of Nipah Virus RNA in Fruit Bat (Pteropus giganteus) from India	american journal of tropical medicine and hygiene	2012	cynopterinae	cynopterus	sphinx	orthoparamyxovirinae	henipavirus	nipah virus	kidney	30	0		single	cross-sectional	PCR	RT-PCR	N	tissue	0	india	maharashtra, west bengal	NA			NA	NA	2009	may	2010	october	NA
Yadav, PD; Raut, CG; Shete, AM; Mishra, AC; Towner, JS; Nichol, ST; Mourya, DT	Short Report: Detection of Nipah Virus RNA in Fruit Bat (Pteropus giganteus) from India	american journal of tropical medicine and hygiene	2012	cynopterinae	cynopterus	sphinx	orthoparamyxovirinae	henipavirus	nipah virus	blood or serum	30	0		single	cross-sectional	serology	ELISA	NA	blood	NA	india	maharashtra, west bengal	NA			NA	NA	2009	may	2010	october	NA
Kashiwazaki, Y; Na, YN; Tanimura, N; Imada, T	A solid-phase blocking ELISA for detection of antibodies to Nipah virus	journal of virological methods	2004	rousettinae	eonycteris	spelaea	orthoparamyxovirinae	henipavirus	nipah virus	blood or serum	120	0		single	cross-sectional	serology	ELISA	NA	blood	NA	malaysia	ipoh	fruit orchards near original nipah outbreak on pig farm			2002	NA	NA	february	NA	october	NA
Kashiwazaki, Y; Na, YN; Tanimura, N; Imada, T	A solid-phase blocking ELISA for detection of antibodies to Nipah virus	journal of virological methods	2004	rousettinae	eonycteris	spelaea	orthoparamyxovirinae	henipavirus	nipah virus	blood or serum	120	0		single	cross-sectional	serology	serum neutralization test	NA	blood	NA	malaysia	ipoh	fruit orchards near original nipah outbreak on pig farm			2002	NA	NA	february	NA	october	NA
Kashiwazaki, Y; Na, YN; Tanimura, N; Imada, T	A solid-phase blocking ELISA for detection of antibodies to Nipah virus	journal of virological methods	2004	cynopterinae	cynopterus	brachyotis	orthoparamyxovirinae	henipavirus	nipah virus	blood or serum	11	0		single	cross-sectional	serology	ELISA	NA	blood	NA	malaysia	ipoh	fruit orchards near original nipah outbreak on pig farm			2002	NA	NA	february	NA	october	NA
Kashiwazaki, Y; Na, YN; Tanimura, N; Imada, T	A solid-phase blocking ELISA for detection of antibodies to Nipah virus	journal of virological methods	2004	cynopterinae	cynopterus	brachyotis	orthoparamyxovirinae	henipavirus	nipah virus	blood or serum	11	0		single	cross-sectional	serology	serum neutralization test	NA	blood	NA	malaysia	ipoh	fruit orchards near original nipah outbreak on pig farm			2002	NA	NA	february	NA	october	NA
Baker, KS; Suu-Ire, R; Barr, J; Hayman, DTS; Broder, CC; Horton, DL; Durrant, C; Murcia, PR; Cunningham, AA; Wood, JLN	Viral antibody dynamics in a chiropteran host	journal of animal ecology	2014	eidolinae	eidolon	helvum	orthoparamyxovirinae	henipavirus	nipah virus	blood or serum	12	8		single	longitudinal	serology	luminex assay	NiV sG	blood	NA	ghana	accra	captive colony at accra zoo	5.625303	-0.203029	2009	july	NA	NA	NA	NA	NA
Baker, KS; Suu-Ire, R; Barr, J; Hayman, DTS; Broder, CC; Horton, DL; Durrant, C; Murcia, PR; Cunningham, AA; Wood, JLN	Viral antibody dynamics in a chiropteran host	journal of animal ecology	2014	eidolinae	eidolon	helvum	orthoparamyxovirinae	henipavirus	nipah virus	blood or serum	22	17		single	longitudinal	serology	luminex assay	NiV sG	blood	NA	ghana	accra	captive colony at accra zoo	5.625303	-0.203029	2009	november	NA	NA	NA	NA	NA
Baker, KS; Suu-Ire, R; Barr, J; Hayman, DTS; Broder, CC; Horton, DL; Durrant, C; Murcia, PR; Cunningham, AA; Wood, JLN	Viral antibody dynamics in a chiropteran host	journal of animal ecology	2014	eidolinae	eidolon	helvum	orthoparamyxovirinae	henipavirus	nipah virus	blood or serum	71	47		single	longitudinal	serology	luminex assay	NiV sG	blood	NA	ghana	accra	captive colony at accra zoo	5.625303	-0.203029	2010	january	NA	NA	NA	NA	NA
Baker, KS; Suu-Ire, R; Barr, J; Hayman, DTS; Broder, CC; Horton, DL; Durrant, C; Murcia, PR; Cunningham, AA; Wood, JLN	Viral antibody dynamics in a chiropteran host	journal of animal ecology	2014	eidolinae	eidolon	helvum	orthoparamyxovirinae	henipavirus	nipah virus	blood or serum	61	38		single	longitudinal	serology	luminex assay	NiV sG	blood	NA	ghana	accra	captive colony at accra zoo	5.625303	-0.203029	2010	march	NA	NA	NA	NA	NA
Baker, KS; Suu-Ire, R; Barr, J; Hayman, DTS; Broder, CC; Horton, DL; Durrant, C; Murcia, PR; Cunningham, AA; Wood, JLN	Viral antibody dynamics in a chiropteran host	journal of animal ecology	2014	eidolinae	eidolon	helvum	orthoparamyxovirinae	henipavirus	nipah virus	blood or serum	70	44		single	longitudinal	serology	luminex assay	NiV sG	blood	NA	ghana	accra	captive colony at accra zoo	5.625303	-0.203029	2010	may	NA	NA	NA	NA	NA
Baker, KS; Suu-Ire, R; Barr, J; Hayman, DTS; Broder, CC; Horton, DL; Durrant, C; Murcia, PR; Cunningham, AA; Wood, JLN	Viral antibody dynamics in a chiropteran host	journal of animal ecology	2014	eidolinae	eidolon	helvum	orthoparamyxovirinae	henipavirus	nipah virus	blood or serum	62	43		single	longitudinal	serology	luminex assay	NiV sG	blood	NA	ghana	accra	captive colony at accra zoo	5.625303	-0.203029	2010	july	NA	NA	NA	NA	NA
Baker, KS; Suu-Ire, R; Barr, J; Hayman, DTS; Broder, CC; Horton, DL; Durrant, C; Murcia, PR; Cunningham, AA; Wood, JLN	Viral antibody dynamics in a chiropteran host	journal of animal ecology	2014	eidolinae	eidolon	helvum	orthoparamyxovirinae	henipavirus	nipah virus	blood or serum	69	38		single	longitudinal	serology	luminex assay	NiV sG	blood	NA	ghana	accra	captive colony at accra zoo	5.625303	-0.203029	2010	september	NA	NA	NA	NA	NA
Baker, KS; Suu-Ire, R; Barr, J; Hayman, DTS; Broder, CC; Horton, DL; Durrant, C; Murcia, PR; Cunningham, AA; Wood, JLN	Viral antibody dynamics in a chiropteran host	journal of animal ecology	2014	eidolinae	eidolon	helvum	orthoparamyxovirinae	henipavirus	nipah virus	blood or serum	67	41		single	longitudinal	serology	luminex assay	NiV sG	blood	NA	ghana	accra	captive colony at accra zoo	5.625303	-0.203029	2010	november	NA	NA	NA	NA	NA
Baker, KS; Suu-Ire, R; Barr, J; Hayman, DTS; Broder, CC; Horton, DL; Durrant, C; Murcia, PR; Cunningham, AA; Wood, JLN	Viral antibody dynamics in a chiropteran host	journal of animal ecology	2014	eidolinae	eidolon	helvum	orthoparamyxovirinae	henipavirus	nipah virus	blood or serum	59	40		single	longitudinal	serology	luminex assay	NiV sG	blood	NA	ghana	accra	captive colony at accra zoo	5.625303	-0.203029	2011	march	NA	NA	NA	NA	NA
Baker, KS; Suu-Ire, R; Barr, J; Hayman, DTS; Broder, CC; Horton, DL; Durrant, C; Murcia, PR; Cunningham, AA; Wood, JLN	Viral antibody dynamics in a chiropteran host	journal of animal ecology	2014	eidolinae	eidolon	helvum	orthoparamyxovirinae	henipavirus	nipah virus	blood or serum	80	56		single	longitudinal	serology	luminex assay	NiV sG	blood	NA	ghana	accra	captive colony at accra zoo	5.625303	-0.203029	2011	july	NA	NA	NA	NA	NA
Baker, KS; Suu-Ire, R; Barr, J; Hayman, DTS; Broder, CC; Horton, DL; Durrant, C; Murcia, PR; Cunningham, AA; Wood, JLN	Viral antibody dynamics in a chiropteran host	journal of animal ecology	2014	eidolinae	eidolon	helvum	orthoparamyxovirinae	henipavirus	nipah virus	blood or serum	62	46		single	longitudinal	serology	luminex assay	NiV sG	blood	NA	ghana	accra	captive colony at accra zoo	5.625303	-0.203029	2012	january	NA	NA	NA	NA	NA
Wang, JN; Anderson, DE; Halpin, K; Hong, X; Chen, HL; Walker, S; Valdeter, S; van der Heide, B; Neave, MJ; Bingham, J; O'Brien, D; Eagles, D; Wang, LF; Williams, DT	A new Hendra virus genotype found in Australian flying foxes	virology journal	2021	pteropodinae	pteropus	poliocephalus	orthoparamyxovirinae	henipavirus	hendra virus	kidney, spleen	81	10		single	cross-sectional	PCR	qRT-PCR	N, M	tissue	0	australia	victoria, south australia, new south wales	NA			NA	NA	2013	NA	2021	NA	NA
Wang, JN; Anderson, DE; Halpin, K; Hong, X; Chen, HL; Walker, S; Valdeter, S; van der Heide, B; Neave, MJ; Bingham, J; O'Brien, D; Eagles, D; Wang, LF; Williams, DT	A new Hendra virus genotype found in Australian flying foxes	virology journal	2021	pteropodinae	pteropus	scapulatus	orthoparamyxovirinae	henipavirus	hendra virus	kidney, spleen	3	1		single	cross-sectional	PCR	qRT-PCR	N, M	tissue	NA	australia	western australia	NA			NA	NA	2015	NA	2017	NA	NA
Wang, JN; Anderson, DE; Halpin, K; Hong, X; Chen, HL; Walker, S; Valdeter, S; van der Heide, B; Neave, MJ; Bingham, J; O'Brien, D; Eagles, D; Wang, LF; Williams, DT	A new Hendra virus genotype found in Australian flying foxes	virology journal	2021	pteropodinae	pteropus	alecto	orthoparamyxovirinae	henipavirus	hendra virus	kidney, spleen	3	0		single	cross-sectional	PCR	qRT-PCR	N, M	tissue	NA	australia	western australia	NA			NA	NA	2014	NA	2019	NA	NA
Wang, JN; Anderson, DE; Halpin, K; Hong, X; Chen, HL; Walker, S; Valdeter, S; van der Heide, B; Neave, MJ; Bingham, J; O'Brien, D; Eagles, D; Wang, LF; Williams, DT	A new Hendra virus genotype found in Australian flying foxes	virology journal	2021	pteropodinae	pteropus	NA	orthoparamyxovirinae	henipavirus	hendra virus	kidney, spleen	11	0		single	cross-sectional	PCR	qRT-PCR	N, M	tissue	NA	australia	western australia, queensland, victoria	NA			NA	NA	2014	NA	2020	NA	NA
Drexler, JF; Corman, VM; Muller, MA; Maganga, GD; Vallo, P; Binger, T; Gloza-Rausch, F; Rasche, A; Yordanov, S; Seebens, A; Oppong, S; Sarkodie, YA; Pongombo, C; Lukashev, AN; Schmidt-Chanasit, J; Stocker, A; Carneiro, AJB; Erbar, S; Maisner, A; Fronhoffs, F; Buettner, R; Kalko, EKV; Kruppa, T; Franke, CR; Kallies, R; Yandoko, ERN; Herrler, G; Reusken, C; Hassanin, A; Kruger, DH; Matthee, S; Ulri…	Bats host major mammalian paramyxoviruses	nature communications	2012	NA	casinycteris	argynnis	NA	NA	NA	organs, feces, oropharyngeal	21	0		single	cross-sectional	PCR	nested RT-PCR	various	tissue, feces, swab	NA	gabon	NA	NA			NA	NA	2005	NA	2006	NA	NA
Drexler, JF; Corman, VM; Muller, MA; Maganga, GD; Vallo, P; Binger, T; Gloza-Rausch, F; Rasche, A; Yordanov, S; Seebens, A; Oppong, S; Sarkodie, YA; Pongombo, C; Lukashev, AN; Schmidt-Chanasit, J; Stocker, A; Carneiro, AJB; Erbar, S; Maisner, A; Fronhoffs, F; Buettner, R; Kalko, EKV; Kruppa, T; Franke, CR; Kallies, R; Yandoko, ERN; Herrler, G; Reusken, C; Hassanin, A; Kruger, DH; Matthee, S; Ulri…	Bats host major mammalian paramyxoviruses	nature communications	2012	eidolinae	eidolon	helvum	orthoparamyxovirinae	henipavirus	NA	organs, feces, oropharyngeal	722	42		single	cross-sectional	PCR	nested RT-PCR	various	tissue, feces, swab	NA	ghana, central african republic, gabon, democratic republic of the congo	NA	NA			NA	NA	2005	NA	2010	NA	NA
Drexler, JF; Corman, VM; Muller, MA; Maganga, GD; Vallo, P; Binger, T; Gloza-Rausch, F; Rasche, A; Yordanov, S; Seebens, A; Oppong, S; Sarkodie, YA; Pongombo, C; Lukashev, AN; Schmidt-Chanasit, J; Stocker, A; Carneiro, AJB; Erbar, S; Maisner, A; Fronhoffs, F; Buettner, R; Kalko, EKV; Kruppa, T; Franke, CR; Kallies, R; Yandoko, ERN; Herrler, G; Reusken, C; Hassanin, A; Kruger, DH; Matthee, S; Ulri…	Bats host major mammalian paramyxoviruses	nature communications	2012	eidolinae	eidolon	helvum	rubulavirinae	NA	NA	organs, feces, oropharyngeal	722	29		single	cross-sectional	PCR	nested RT-PCR	various	tissue, feces, swab	NA	ghana, central african republic, gabon, democratic republic of the congo	NA	NA			NA	NA	2005	NA	2010	NA	NA
Drexler, JF; Corman, VM; Muller, MA; Maganga, GD; Vallo, P; Binger, T; Gloza-Rausch, F; Rasche, A; Yordanov, S; Seebens, A; Oppong, S; Sarkodie, YA; Pongombo, C; Lukashev, AN; Schmidt-Chanasit, J; Stocker, A; Carneiro, AJB; Erbar, S; Maisner, A; Fronhoffs, F; Buettner, R; Kalko, EKV; Kruppa, T; Franke, CR; Kallies, R; Yandoko, ERN; Herrler, G; Reusken, C; Hassanin, A; Kruger, DH; Matthee, S; Ulri…	Bats host major mammalian paramyxoviruses	nature communications	2012	epomophorinae	epomophorus	gambianus	orthoparamyxovirinae	henipavirus	NA	organs, feces, oropharyngeal	54	3		single	cross-sectional	PCR	nested RT-PCR	various	tissue, feces, swab	NA	democratic republic of the congo	NA	NA			2009	NA	NA	NA	NA	NA	NA
Drexler, JF; Corman, VM; Muller, MA; Maganga, GD; Vallo, P; Binger, T; Gloza-Rausch, F; Rasche, A; Yordanov, S; Seebens, A; Oppong, S; Sarkodie, YA; Pongombo, C; Lukashev, AN; Schmidt-Chanasit, J; Stocker, A; Carneiro, AJB; Erbar, S; Maisner, A; Fronhoffs, F; Buettner, R; Kalko, EKV; Kruppa, T; Franke, CR; Kallies, R; Yandoko, ERN; Herrler, G; Reusken, C; Hassanin, A; Kruger, DH; Matthee, S; Ulri…	Bats host major mammalian paramyxoviruses	nature communications	2012	epomophorinae	epomophorus	labiatus	NA	NA	NA	organs, feces, oropharyngeal	1	0		single	cross-sectional	PCR	nested RT-PCR	various	tissue, feces, swab	NA	democratic republic of the congo	NA	NA			2009	NA	NA	NA	NA	NA	NA
Drexler, JF; Corman, VM; Muller, MA; Maganga, GD; Vallo, P; Binger, T; Gloza-Rausch, F; Rasche, A; Yordanov, S; Seebens, A; Oppong, S; Sarkodie, YA; Pongombo, C; Lukashev, AN; Schmidt-Chanasit, J; Stocker, A; Carneiro, AJB; Erbar, S; Maisner, A; Fronhoffs, F; Buettner, R; Kalko, EKV; Kruppa, T; Franke, CR; Kallies, R; Yandoko, ERN; Herrler, G; Reusken, C; Hassanin, A; Kruger, DH; Matthee, S; Ulri…	Bats host major mammalian paramyxoviruses	nature communications	2012	epomophorinae	epomophorus	minimus	rubulavirinae	NA	NA	organs, feces, oropharyngeal	6	3		single	cross-sectional	PCR	nested RT-PCR	various	tissue, feces, swab	NA	democratic republic of the congo	NA	NA			2009	NA	NA	NA	NA	NA	NA
Drexler, JF; Corman, VM; Muller, MA; Maganga, GD; Vallo, P; Binger, T; Gloza-Rausch, F; Rasche, A; Yordanov, S; Seebens, A; Oppong, S; Sarkodie, YA; Pongombo, C; Lukashev, AN; Schmidt-Chanasit, J; Stocker, A; Carneiro, AJB; Erbar, S; Maisner, A; Fronhoffs, F; Buettner, R; Kalko, EKV; Kruppa, T; Franke, CR; Kallies, R; Yandoko, ERN; Herrler, G; Reusken, C; Hassanin, A; Kruger, DH; Matthee, S; Ulri…	Bats host major mammalian paramyxoviruses	nature communications	2012	epomophorinae	epomophorus	sp.	orthoparamyxovirinae	henipavirus	NA	organs, feces, oropharyngeal	17	1		single	cross-sectional	PCR	nested RT-PCR	various	tissue, feces, swab	NA	democratic republic of the congo	NA	NA			2009	NA	NA	NA	NA	NA	NA
Drexler, JF; Corman, VM; Muller, MA; Maganga, GD; Vallo, P; Binger, T; Gloza-Rausch, F; Rasche, A; Yordanov, S; Seebens, A; Oppong, S; Sarkodie, YA; Pongombo, C; Lukashev, AN; Schmidt-Chanasit, J; Stocker, A; Carneiro, AJB; Erbar, S; Maisner, A; Fronhoffs, F; Buettner, R; Kalko, EKV; Kruppa, T; Franke, CR; Kallies, R; Yandoko, ERN; Herrler, G; Reusken, C; Hassanin, A; Kruger, DH; Matthee, S; Ulri…	Bats host major mammalian paramyxoviruses	nature communications	2012	epomophorinae	epomophorus	sp.	rubulavirinae	NA	NA	organs, feces, oropharyngeal	17	3		single	cross-sectional	PCR	nested RT-PCR	various	tissue, feces, swab	NA	democratic republic of the congo	NA	NA			2009	NA	NA	NA	NA	NA	NA
Drexler, JF; Corman, VM; Muller, MA; Maganga, GD; Vallo, P; Binger, T; Gloza-Rausch, F; Rasche, A; Yordanov, S; Seebens, A; Oppong, S; Sarkodie, YA; Pongombo, C; Lukashev, AN; Schmidt-Chanasit, J; Stocker, A; Carneiro, AJB; Erbar, S; Maisner, A; Fronhoffs, F; Buettner, R; Kalko, EKV; Kruppa, T; Franke, CR; Kallies, R; Yandoko, ERN; Herrler, G; Reusken, C; Hassanin, A; Kruger, DH; Matthee, S; Ulri…	Bats host major mammalian paramyxoviruses	nature communications	2012	epomophorinae	epomophorus	wahlbergi	NA	NA	NA	organs, feces, oropharyngeal	4	0		single	cross-sectional	PCR	nested RT-PCR	various	tissue, feces, swab	NA	democratic republic of the congo	NA	NA			2009	NA	NA	NA	NA	NA	NA
Drexler, JF; Corman, VM; Muller, MA; Maganga, GD; Vallo, P; Binger, T; Gloza-Rausch, F; Rasche, A; Yordanov, S; Seebens, A; Oppong, S; Sarkodie, YA; Pongombo, C; Lukashev, AN; Schmidt-Chanasit, J; Stocker, A; Carneiro, AJB; Erbar, S; Maisner, A; Fronhoffs, F; Buettner, R; Kalko, EKV; Kruppa, T; Franke, CR; Kallies, R; Yandoko, ERN; Herrler, G; Reusken, C; Hassanin, A; Kruger, DH; Matthee, S; Ulri…	Bats host major mammalian paramyxoviruses	nature communications	2012	epomophorinae	epomops	buettikoferi	NA	NA	NA	organs, feces, oropharyngeal	1	0		single	cross-sectional	PCR	nested RT-PCR	various	tissue, feces, swab	NA	ghana	NA	NA			2009	NA	NA	NA	NA	NA	NA
Drexler, JF; Corman, VM; Muller, MA; Maganga, GD; Vallo, P; Binger, T; Gloza-Rausch, F; Rasche, A; Yordanov, S; Seebens, A; Oppong, S; Sarkodie, YA; Pongombo, C; Lukashev, AN; Schmidt-Chanasit, J; Stocker, A; Carneiro, AJB; Erbar, S; Maisner, A; Fronhoffs, F; Buettner, R; Kalko, EKV; Kruppa, T; Franke, CR; Kallies, R; Yandoko, ERN; Herrler, G; Reusken, C; Hassanin, A; Kruger, DH; Matthee, S; Ulri…	Bats host major mammalian paramyxoviruses	nature communications	2012	epomophorinae	epomops	franqueti	NA	NA	NA	organs, feces, oropharyngeal	100	0		single	cross-sectional	PCR	nested RT-PCR	various	tissue, feces, swab	NA	gabon, republic of the congo, ghana, central african republic	NA	NA			NA	NA	2005	NA	2009	NA	NA
Drexler, JF; Corman, VM; Muller, MA; Maganga, GD; Vallo, P; Binger, T; Gloza-Rausch, F; Rasche, A; Yordanov, S; Seebens, A; Oppong, S; Sarkodie, YA; Pongombo, C; Lukashev, AN; Schmidt-Chanasit, J; Stocker, A; Carneiro, AJB; Erbar, S; Maisner, A; Fronhoffs, F; Buettner, R; Kalko, EKV; Kruppa, T; Franke, CR; Kallies, R; Yandoko, ERN; Herrler, G; Reusken, C; Hassanin, A; Kruger, DH; Matthee, S; Ulri…	Bats host major mammalian paramyxoviruses	nature communications	2012	epomophorinae	hypsignathus	monstrosus	orthoparamyxovirinae	henipavirus	NA	organs, feces, oropharyngeal	54	2		single	cross-sectional	PCR	nested RT-PCR	various	tissue, feces, swab	NA	gabon, republic of the congo, ghana, central african republic	NA	NA			NA	NA	2005	NA	2009	NA	NA
Drexler, JF; Corman, VM; Muller, MA; Maganga, GD; Vallo, P; Binger, T; Gloza-Rausch, F; Rasche, A; Yordanov, S; Seebens, A; Oppong, S; Sarkodie, YA; Pongombo, C; Lukashev, AN; Schmidt-Chanasit, J; Stocker, A; Carneiro, AJB; Erbar, S; Maisner, A; Fronhoffs, F; Buettner, R; Kalko, EKV; Kruppa, T; Franke, CR; Kallies, R; Yandoko, ERN; Herrler, G; Reusken, C; Hassanin, A; Kruger, DH; Matthee, S; Ulri…	Bats host major mammalian paramyxoviruses	nature communications	2012	epomophorinae	hypsignathus	monstrosus	rubulavirinae	NA	NA	organs, feces, oropharyngeal	54	2		single	cross-sectional	PCR	nested RT-PCR	various	tissue, feces, swab	NA	gabon, republic of the congo, ghana, central african republic	NA	NA			NA	NA	2005	NA	2009	NA	NA
Drexler, JF; Corman, VM; Muller, MA; Maganga, GD; Vallo, P; Binger, T; Gloza-Rausch, F; Rasche, A; Yordanov, S; Seebens, A; Oppong, S; Sarkodie, YA; Pongombo, C; Lukashev, AN; Schmidt-Chanasit, J; Stocker, A; Carneiro, AJB; Erbar, S; Maisner, A; Fronhoffs, F; Buettner, R; Kalko, EKV; Kruppa, T; Franke, CR; Kallies, R; Yandoko, ERN; Herrler, G; Reusken, C; Hassanin, A; Kruger, DH; Matthee, S; Ulri…	Bats host major mammalian paramyxoviruses	nature communications	2012	NA	lissonycteris	angolensis	NA	NA	NA	organs, feces, oropharyngeal	3	0		single	cross-sectional	PCR	nested RT-PCR	various	tissue, feces, swab	NA	democratic republic of the congo	NA	NA			2009	NA	NA	NA	NA	NA	NA
Drexler, JF; Corman, VM; Muller, MA; Maganga, GD; Vallo, P; Binger, T; Gloza-Rausch, F; Rasche, A; Yordanov, S; Seebens, A; Oppong, S; Sarkodie, YA; Pongombo, C; Lukashev, AN; Schmidt-Chanasit, J; Stocker, A; Carneiro, AJB; Erbar, S; Maisner, A; Fronhoffs, F; Buettner, R; Kalko, EKV; Kruppa, T; Franke, CR; Kallies, R; Yandoko, ERN; Herrler, G; Reusken, C; Hassanin, A; Kruger, DH; Matthee, S; Ulri…	Bats host major mammalian paramyxoviruses	nature communications	2012	NA	megaloglossus	woermanni	rubulavirinae	NA	NA	organs, feces, oropharyngeal	34	1		single	cross-sectional	PCR	nested RT-PCR	various	tissue, feces, swab	NA	gabon, republic of the congo	NA	NA			NA	NA	2005	NA	2006	NA	NA
Drexler, JF; Corman, VM; Muller, MA; Maganga, GD; Vallo, P; Binger, T; Gloza-Rausch, F; Rasche, A; Yordanov, S; Seebens, A; Oppong, S; Sarkodie, YA; Pongombo, C; Lukashev, AN; Schmidt-Chanasit, J; Stocker, A; Carneiro, AJB; Erbar, S; Maisner, A; Fronhoffs, F; Buettner, R; Kalko, EKV; Kruppa, T; Franke, CR; Kallies, R; Yandoko, ERN; Herrler, G; Reusken, C; Hassanin, A; Kruger, DH; Matthee, S; Ulri…	Bats host major mammalian paramyxoviruses	nature communications	2012	epomophorinae	micropteropus	pusillus	NA	NA	NA	organs, feces, oropharyngeal	152	0		single	cross-sectional	PCR	nested RT-PCR	various	tissue, feces, swab	NA	democratic republic of the congo, central african republic, gabon, republic of the congo, ghana	NA	NA			NA	NA	2005	NA	2009	NA	NA
Drexler, JF; Corman, VM; Muller, MA; Maganga, GD; Vallo, P; Binger, T; Gloza-Rausch, F; Rasche, A; Yordanov, S; Seebens, A; Oppong, S; Sarkodie, YA; Pongombo, C; Lukashev, AN; Schmidt-Chanasit, J; Stocker, A; Carneiro, AJB; Erbar, S; Maisner, A; Fronhoffs, F; Buettner, R; Kalko, EKV; Kruppa, T; Franke, CR; Kallies, R; Yandoko, ERN; Herrler, G; Reusken, C; Hassanin, A; Kruger, DH; Matthee, S; Ulri…	Bats host major mammalian paramyxoviruses	nature communications	2012	epomophorinae	micropteropus/nanonycteris	NA	NA	NA	NA	organs, feces, oropharyngeal	2	0		single	cross-sectional	PCR	nested RT-PCR	various	tissue, feces, swab	NA	ghana	NA	NA			2009	NA	NA	NA	NA	NA	NA
Drexler, JF; Corman, VM; Muller, MA; Maganga, GD; Vallo, P; Binger, T; Gloza-Rausch, F; Rasche, A; Yordanov, S; Seebens, A; Oppong, S; Sarkodie, YA; Pongombo, C; Lukashev, AN; Schmidt-Chanasit, J; Stocker, A; Carneiro, AJB; Erbar, S; Maisner, A; Fronhoffs, F; Buettner, R; Kalko, EKV; Kruppa, T; Franke, CR; Kallies, R; Yandoko, ERN; Herrler, G; Reusken, C; Hassanin, A; Kruger, DH; Matthee, S; Ulri…	Bats host major mammalian paramyxoviruses	nature communications	2012	NA	myonycteris	torquata	orthoparamyxovirinae	henipavirus	NA	organs, feces, oropharyngeal	111	3		single	cross-sectional	PCR	nested RT-PCR	various	tissue, feces, swab	NA	gabon, republic of the congo, democratic republic of the congo	NA	NA			NA	NA	2005	NA	2009	NA	NA
Drexler, JF; Corman, VM; Muller, MA; Maganga, GD; Vallo, P; Binger, T; Gloza-Rausch, F; Rasche, A; Yordanov, S; Seebens, A; Oppong, S; Sarkodie, YA; Pongombo, C; Lukashev, AN; Schmidt-Chanasit, J; Stocker, A; Carneiro, AJB; Erbar, S; Maisner, A; Fronhoffs, F; Buettner, R; Kalko, EKV; Kruppa, T; Franke, CR; Kallies, R; Yandoko, ERN; Herrler, G; Reusken, C; Hassanin, A; Kruger, DH; Matthee, S; Ulri…	Bats host major mammalian paramyxoviruses	nature communications	2012	NA	plerotes	anchietae	NA	NA	NA	organs, feces, oropharyngeal	1	0		single	cross-sectional	PCR	nested RT-PCR	various	tissue, feces, swab	NA	democratic republic of the congo	NA	NA			2009	NA	NA	NA	NA	NA	NA
Drexler, JF; Corman, VM; Muller, MA; Maganga, GD; Vallo, P; Binger, T; Gloza-Rausch, F; Rasche, A; Yordanov, S; Seebens, A; Oppong, S; Sarkodie, YA; Pongombo, C; Lukashev, AN; Schmidt-Chanasit, J; Stocker, A; Carneiro, AJB; Erbar, S; Maisner, A; Fronhoffs, F; Buettner, R; Kalko, EKV; Kruppa, T; Franke, CR; Kallies, R; Yandoko, ERN; Herrler, G; Reusken, C; Hassanin, A; Kruger, DH; Matthee, S; Ulri…	Bats host major mammalian paramyxoviruses	nature communications	2012	rousettinae	rousettus	aegyptiacus	orthoparamyxovirinae	henipavirus	NA	organs, feces, oropharyngeal	213	3		single	cross-sectional	PCR	nested RT-PCR	various	tissue, feces, swab	NA	gabon, republic of the congo	NA	NA			NA	NA	2005	NA	2009	NA	NA
Drexler, JF; Corman, VM; Muller, MA; Maganga, GD; Vallo, P; Binger, T; Gloza-Rausch, F; Rasche, A; Yordanov, S; Seebens, A; Oppong, S; Sarkodie, YA; Pongombo, C; Lukashev, AN; Schmidt-Chanasit, J; Stocker, A; Carneiro, AJB; Erbar, S; Maisner, A; Fronhoffs, F; Buettner, R; Kalko, EKV; Kruppa, T; Franke, CR; Kallies, R; Yandoko, ERN; Herrler, G; Reusken, C; Hassanin, A; Kruger, DH; Matthee, S; Ulri…	Bats host major mammalian paramyxoviruses	nature communications	2012	rousettinae	rousettus	aegyptiacus	rubulavirinae	NA	NA	organs, feces, oropharyngeal	213	15		single	cross-sectional	PCR	nested RT-PCR	various	tissue, feces, swab	NA	gabon, republic of the congo	NA	NA			NA	NA	2005	NA	2009	NA	NA
Drexler, JF; Corman, VM; Muller, MA; Maganga, GD; Vallo, P; Binger, T; Gloza-Rausch, F; Rasche, A; Yordanov, S; Seebens, A; Oppong, S; Sarkodie, YA; Pongombo, C; Lukashev, AN; Schmidt-Chanasit, J; Stocker, A; Carneiro, AJB; Erbar, S; Maisner, A; Fronhoffs, F; Buettner, R; Kalko, EKV; Kruppa, T; Franke, CR; Kallies, R; Yandoko, ERN; Herrler, G; Reusken, C; Hassanin, A; Kruger, DH; Matthee, S; Ulri…	Bats host major mammalian paramyxoviruses	nature communications	2012	eidolinae	eidolon	helvum	rubulavirinae	orthorubulavirus	human mumps virus	blood or serum	26	NA		single	cross-sectional	serology	immunofluorescence	NA	blood	NA	NA	NA	NA			NA	NA	NA	NA	NA	NA	NA	41.5% of 130 bat sera tested (including insectivorous bats) showed reactivity
Drexler, JF; Corman, VM; Muller, MA; Maganga, GD; Vallo, P; Binger, T; Gloza-Rausch, F; Rasche, A; Yordanov, S; Seebens, A; Oppong, S; Sarkodie, YA; Pongombo, C; Lukashev, AN; Schmidt-Chanasit, J; Stocker, A; Carneiro, AJB; Erbar, S; Maisner, A; Fronhoffs, F; Buettner, R; Kalko, EKV; Kruppa, T; Franke, CR; Kallies, R; Yandoko, ERN; Herrler, G; Reusken, C; Hassanin, A; Kruger, DH; Matthee, S; Ulri…	Bats host major mammalian paramyxoviruses	nature communications	2012	epomophorinae	epomops	franqueti	rubulavirinae	orthorubulavirus	human mumps virus	blood or serum	5	NA		single	cross-sectional	serology	immunofluorescence	NA	blood	NA	NA	NA	NA			NA	NA	NA	NA	NA	NA	NA	41.5% of 130 bat sera tested (including insectivorous bats) showed reactivity
Drexler, JF; Corman, VM; Muller, MA; Maganga, GD; Vallo, P; Binger, T; Gloza-Rausch, F; Rasche, A; Yordanov, S; Seebens, A; Oppong, S; Sarkodie, YA; Pongombo, C; Lukashev, AN; Schmidt-Chanasit, J; Stocker, A; Carneiro, AJB; Erbar, S; Maisner, A; Fronhoffs, F; Buettner, R; Kalko, EKV; Kruppa, T; Franke, CR; Kallies, R; Yandoko, ERN; Herrler, G; Reusken, C; Hassanin, A; Kruger, DH; Matthee, S; Ulri…	Bats host major mammalian paramyxoviruses	nature communications	2012	epomophorinae	micropteropus	pusillus	rubulavirinae	orthorubulavirus	human mumps virus	blood or serum	5	NA		single	cross-sectional	serology	immunofluorescence	NA	blood	NA	NA	NA	NA			NA	NA	NA	NA	NA	NA	NA	41.5% of 130 bat sera tested (including insectivorous bats) showed reactivity
Drexler, JF; Corman, VM; Muller, MA; Maganga, GD; Vallo, P; Binger, T; Gloza-Rausch, F; Rasche, A; Yordanov, S; Seebens, A; Oppong, S; Sarkodie, YA; Pongombo, C; Lukashev, AN; Schmidt-Chanasit, J; Stocker, A; Carneiro, AJB; Erbar, S; Maisner, A; Fronhoffs, F; Buettner, R; Kalko, EKV; Kruppa, T; Franke, CR; Kallies, R; Yandoko, ERN; Herrler, G; Reusken, C; Hassanin, A; Kruger, DH; Matthee, S; Ulri…	Bats host major mammalian paramyxoviruses	nature communications	2012	NA	myonycteris	torquata	rubulavirinae	orthorubulavirus	human mumps virus	blood or serum	5	NA		single	cross-sectional	serology	immunofluorescence	NA	blood	NA	NA	NA	NA			NA	NA	NA	NA	NA	NA	NA	41.5% of 130 bat sera tested (including insectivorous bats) showed reactivity
Drexler, JF; Corman, VM; Muller, MA; Maganga, GD; Vallo, P; Binger, T; Gloza-Rausch, F; Rasche, A; Yordanov, S; Seebens, A; Oppong, S; Sarkodie, YA; Pongombo, C; Lukashev, AN; Schmidt-Chanasit, J; Stocker, A; Carneiro, AJB; Erbar, S; Maisner, A; Fronhoffs, F; Buettner, R; Kalko, EKV; Kruppa, T; Franke, CR; Kallies, R; Yandoko, ERN; Herrler, G; Reusken, C; Hassanin, A; Kruger, DH; Matthee, S; Ulri…	Bats host major mammalian paramyxoviruses	nature communications	2012	rousettinae	rousettus	aegyptiacus	rubulavirinae	orthorubulavirus	human mumps virus	blood or serum	11	NA		single	cross-sectional	serology	immunofluorescence	NA	blood	NA	NA	NA	NA			NA	NA	NA	NA	NA	NA	NA	41.5% of 130 bat sera tested (including insectivorous bats) showed reactivity
Epstein, JH; Anthony, SJ; Islam, A; Kilpatrick, AM; Khan, SA; Balkey, MD; Ross, N; Smith, I; Zambrana-Torrelio, C; Tao, Y; Islam, A; Quan, PL; Olival, KJ; Khan, MSU; Gurley, ES; Hossein, MJ; Field, HE; Fielder, MD; Briese, T; Rahman, M; Broder, CC; Crameri, G; Wang, LF; Luby, SP; Lipkin, WI; Daszak, P	Nipah virus dynamics in bats and implications for spillover to humans	proceedings of the national academy of sciences	2020	pteropodinae	pteropus	medius	orthoparamyxovirinae	henipavirus	nipah virus	blood or serum	883	NA		single	cross-sectional	serology	ELISA	NA	blood	NA	bangladesh	rajbari, tangail, thakurgaon, kushtia, cumilla, khulna, sylhet, chattogram	NA			NA	NA	2006	january	2012	november	NA	raw positive data not reported
Epstein, JH; Anthony, SJ; Islam, A; Kilpatrick, AM; Khan, SA; Balkey, MD; Ross, N; Smith, I; Zambrana-Torrelio, C; Tao, Y; Islam, A; Quan, PL; Olival, KJ; Khan, MSU; Gurley, ES; Hossein, MJ; Field, HE; Fielder, MD; Briese, T; Rahman, M; Broder, CC; Crameri, G; Wang, LF; Luby, SP; Lipkin, WI; Daszak, P	Nipah virus dynamics in bats and implications for spillover to humans	proceedings of the national academy of sciences	2020	pteropodinae	pteropus	medius	orthoparamyxovirinae	henipavirus	nipah virus	blood or serum	2789	NA		single	longitudinal	serology	luminex assay	NiV sG	blood	NA	bangladesh	faridpur	NA			NA	NA	2007	july	2012	november	NA	sampling every three months; raw positive data not reported
Epstein, JH; Anthony, SJ; Islam, A; Kilpatrick, AM; Khan, SA; Balkey, MD; Ross, N; Smith, I; Zambrana-Torrelio, C; Tao, Y; Islam, A; Quan, PL; Olival, KJ; Khan, MSU; Gurley, ES; Hossein, MJ; Field, HE; Fielder, MD; Briese, T; Rahman, M; Broder, CC; Crameri, G; Wang, LF; Luby, SP; Lipkin, WI; Daszak, P	Nipah virus dynamics in bats and implications for spillover to humans	proceedings of the national academy of sciences	2020	pteropodinae	pteropus	medius	orthoparamyxovirinae	henipavirus	nipah virus	throat	79	3		single	cross-sectional	PCR	nested RT-PCR	N	swab	NA	bangladesh	rajbari	NA			2006	january	NA	NA	NA	NA	NA
Epstein, JH; Anthony, SJ; Islam, A; Kilpatrick, AM; Khan, SA; Balkey, MD; Ross, N; Smith, I; Zambrana-Torrelio, C; Tao, Y; Islam, A; Quan, PL; Olival, KJ; Khan, MSU; Gurley, ES; Hossein, MJ; Field, HE; Fielder, MD; Briese, T; Rahman, M; Broder, CC; Crameri, G; Wang, LF; Luby, SP; Lipkin, WI; Daszak, P	Nipah virus dynamics in bats and implications for spillover to humans	proceedings of the national academy of sciences	2020	pteropodinae	pteropus	medius	orthoparamyxovirinae	henipavirus	nipah virus	urine	78	0		single	cross-sectional	PCR	nested RT-PCR	N	urine	NA	bangladesh	rajbari	NA			2006	january	NA	NA	NA	NA	NA
Epstein, JH; Anthony, SJ; Islam, A; Kilpatrick, AM; Khan, SA; Balkey, MD; Ross, N; Smith, I; Zambrana-Torrelio, C; Tao, Y; Islam, A; Quan, PL; Olival, KJ; Khan, MSU; Gurley, ES; Hossein, MJ; Field, HE; Fielder, MD; Briese, T; Rahman, M; Broder, CC; Crameri, G; Wang, LF; Luby, SP; Lipkin, WI; Daszak, P	Nipah virus dynamics in bats and implications for spillover to humans	proceedings of the national academy of sciences	2020	pteropodinae	pteropus	medius	orthoparamyxovirinae	henipavirus	nipah virus	rectal	79	1		single	cross-sectional	PCR	nested RT-PCR	N	swab	NA	bangladesh	rajbari	NA			2006	january	NA	NA	NA	NA	NA
Epstein, JH; Anthony, SJ; Islam, A; Kilpatrick, AM; Khan, SA; Balkey, MD; Ross, N; Smith, I; Zambrana-Torrelio, C; Tao, Y; Islam, A; Quan, PL; Olival, KJ; Khan, MSU; Gurley, ES; Hossein, MJ; Field, HE; Fielder, MD; Briese, T; Rahman, M; Broder, CC; Crameri, G; Wang, LF; Luby, SP; Lipkin, WI; Daszak, P	Nipah virus dynamics in bats and implications for spillover to humans	proceedings of the national academy of sciences	2020	pteropodinae	pteropus	medius	orthoparamyxovirinae	henipavirus	nipah virus	throat	115	3		single	cross-sectional	PCR	nested RT-PCR	N	swab	NA	bangladesh	thakurgaon	NA			2007	march	NA	NA	NA	NA	NA	three pooled oropharyngeal samples were positive, but confirmation from individual samples could not be made
Epstein, JH; Anthony, SJ; Islam, A; Kilpatrick, AM; Khan, SA; Balkey, MD; Ross, N; Smith, I; Zambrana-Torrelio, C; Tao, Y; Islam, A; Quan, PL; Olival, KJ; Khan, MSU; Gurley, ES; Hossein, MJ; Field, HE; Fielder, MD; Briese, T; Rahman, M; Broder, CC; Crameri, G; Wang, LF; Luby, SP; Lipkin, WI; Daszak, P	Nipah virus dynamics in bats and implications for spillover to humans	proceedings of the national academy of sciences	2020	pteropodinae	pteropus	medius	orthoparamyxovirinae	henipavirus	nipah virus	urine	72	0		single	cross-sectional	PCR	nested RT-PCR	N	urine	NA	bangladesh	thakurgaon	NA			2007	march	NA	NA	NA	NA	NA
Epstein, JH; Anthony, SJ; Islam, A; Kilpatrick, AM; Khan, SA; Balkey, MD; Ross, N; Smith, I; Zambrana-Torrelio, C; Tao, Y; Islam, A; Quan, PL; Olival, KJ; Khan, MSU; Gurley, ES; Hossein, MJ; Field, HE; Fielder, MD; Briese, T; Rahman, M; Broder, CC; Crameri, G; Wang, LF; Luby, SP; Lipkin, WI; Daszak, P	Nipah virus dynamics in bats and implications for spillover to humans	proceedings of the national academy of sciences	2020	pteropodinae	pteropus	medius	orthoparamyxovirinae	henipavirus	nipah virus	throat	100	0		single	cross-sectional	PCR	nested RT-PCR	N	swab	NA	bangladesh	kushtia	NA			2007	august	NA	NA	NA	NA	NA
Epstein, JH; Anthony, SJ; Islam, A; Kilpatrick, AM; Khan, SA; Balkey, MD; Ross, N; Smith, I; Zambrana-Torrelio, C; Tao, Y; Islam, A; Quan, PL; Olival, KJ; Khan, MSU; Gurley, ES; Hossein, MJ; Field, HE; Fielder, MD; Briese, T; Rahman, M; Broder, CC; Crameri, G; Wang, LF; Luby, SP; Lipkin, WI; Daszak, P	Nipah virus dynamics in bats and implications for spillover to humans	proceedings of the national academy of sciences	2020	pteropodinae	pteropus	medius	orthoparamyxovirinae	henipavirus	nipah virus	urine	99	0		single	cross-sectional	PCR	nested RT-PCR	N	urine	NA	bangladesh	kushtia	NA			2007	august	NA	NA	NA	NA	NA
Epstein, JH; Anthony, SJ; Islam, A; Kilpatrick, AM; Khan, SA; Balkey, MD; Ross, N; Smith, I; Zambrana-Torrelio, C; Tao, Y; Islam, A; Quan, PL; Olival, KJ; Khan, MSU; Gurley, ES; Hossein, MJ; Field, HE; Fielder, MD; Briese, T; Rahman, M; Broder, CC; Crameri, G; Wang, LF; Luby, SP; Lipkin, WI; Daszak, P	Nipah virus dynamics in bats and implications for spillover to humans	proceedings of the national academy of sciences	2020	pteropodinae	pteropus	medius	orthoparamyxovirinae	henipavirus	nipah virus	throat	61	0		single	cross-sectional	PCR	nested RT-PCR	N	swab	NA	bangladesh	tangail	NA			2008	june	NA	NA	NA	NA	NA
Epstein, JH; Anthony, SJ; Islam, A; Kilpatrick, AM; Khan, SA; Balkey, MD; Ross, N; Smith, I; Zambrana-Torrelio, C; Tao, Y; Islam, A; Quan, PL; Olival, KJ; Khan, MSU; Gurley, ES; Hossein, MJ; Field, HE; Fielder, MD; Briese, T; Rahman, M; Broder, CC; Crameri, G; Wang, LF; Luby, SP; Lipkin, WI; Daszak, P	Nipah virus dynamics in bats and implications for spillover to humans	proceedings of the national academy of sciences	2020	pteropodinae	pteropus	medius	orthoparamyxovirinae	henipavirus	nipah virus	urine	77	0		single	cross-sectional	PCR	nested RT-PCR	N	urine	NA	bangladesh	tangail	NA			2008	june	NA	NA	NA	NA	NA
[truncated: 629 more rows]
